# Supplementary material for: Removal of extracellular human amyloid beta aggregates by extracellular proteases in C. elegans
Source: eLife. 2023 Sep 20;12:e83465. doi: 10.7554/eLife.83465 (PMC10541181; doi:10.7554/eLife.83465)
Supplement: Figure 1—figure supplement 1—source data 1. — Raw and labeled western blots for Figure 1—figure supplement 1. [file elife-83465-fig1-figsupp1-data1.zip]

Archive with 8 entries (8 files):
- Abeta 6E10.tif
- __MACOSX/._Abeta 6E10.tif
- Figure 1-figure supplement 1-source data 1.xlsx
- __MACOSX/._Figure 1-figure supplement 1-source data 1.xlsx
- GFP.tif
- __MACOSX/._GFP.tif
- tubulin.tif
- __MACOSX/._tubulin.tif
