# Supplementary material for: Removal of extracellular human amyloid beta aggregates by extracellular proteases in C. elegans
Source: eLife. 2023 Sep 20;12:e83465. doi: 10.7554/eLife.83465 (PMC10541181; doi:10.7554/eLife.83465)
Supplement: Figure 1—figure supplement 1—source data 1. — Raw and labeled western blots for Figure 1—figure supplement 1. [file elife-83465-fig1-figsupp1-data1.zip › Figure 1-figure supplement 1-source data 1.xlsx]

## Sheet: SupplementaryFig1.1
											UnCropped Blots
