# Supplementary material for: Removal of extracellular human amyloid beta aggregates by extracellular proteases in C. elegans
Source: eLife. 2023 Sep 20;12:e83465. doi: 10.7554/eLife.83465 (PMC10541181; doi:10.7554/eLife.83465)
Supplement: Supplementary file 1. — Individual measurements, independent biological trials, raw and processed data, and statistics are provided. [file elife-83465-supp1.xlsx]

## Sheet: AllGenesAssessed
Mechanosensation/Anchoring library				Matrisome				Alzheimer					Ageing
Sequence Name	Public Name	WormBase Gene ID		Sequence Name	Public Name	WormBase Gene ID		Your Input	Sequence Name	Public Name	WormBase Gene ID		Your Input	Sequence Name	Public Name	WormBase Gene ID
K07D8.1	mup-4	WBGene00003497		C54E4.2	test-1	WBGene00016918		C18E9.6	C18E9.6	tomm-40	WBGene00007686		C18E9.6	C18E9.6	tomm-40	WBGene00007686
F02E8.5	atg-16.1	WBGene00017178		F17C8.2	col-89	WBGene00000664		R13H8.1	R13H8.1	daf-16	WBGene00000912		R13H8.1	R13H8.1	daf-16	WBGene00000912
T22H9.2	atg-9	WBGene00020706		T11B7.3	col-118	WBGene00000692		F20G4.3	F20G4.3	nmy-2	WBGene00003777		F20G4.3	F20G4.3	nmy-2	WBGene00003777
H06O01.1	pdi-3	WBGene00003964		F23H12.4	sqt-3	WBGene00005018		C42D8.8	C42D8.8	apl-1	WBGene00000149		C42D8.8	C42D8.8	apl-1	WBGene00000149
Y55F3AM.4	atg-3	WBGene00021922		W03G11.1	col-181	WBGene00000754		F35H12.3	F35H12.3	sel-12	WBGene00004769		F35H12.3	F35H12.3	sel-12	WBGene00004769
C32D5.9	lgg-1	WBGene00002980		F30B5.1	dpy-13	WBGene00001074		T21E3.3	T21E3.3	lrp-2	WBGene00003072		T21E3.3	T21E3.3	lrp-2	WBGene00003072
M7.5	atg-7	WBGene00010882		F14H12.1	col-165	WBGene00000738		F15C11.2	F15C11.2	ubql-1	WBGene00008852		F15C11.2	F15C11.2	ubql-1	WBGene00008852
T19E7.3	bec-1	WBGene00000247		F38B6.5	col-172	WBGene00000745		F29D11.1	F29D11.1	lrp-1	WBGene00003071		F29D11.1	F29D11.1	lrp-1	WBGene00003071
B0336.8	lgg-3	WBGene00002982		F46C8.2	col-174	WBGene00000747		C32E8.10	C32E8.10	unc-11	WBGene00006751		C32E8.10	C32E8.10	unc-11	WBGene00006751
ZK930.1	vps-15	WBGene00014151		F54D8.1	dpy-17	WBGene00001076		F58G6.1	F58G6.1	amph-1	WBGene00010272		F58G6.1	F58G6.1	amph-1	WBGene00010272
Y60A3A.1	unc-51	WBGene00006786		T21D9.1	col-164	WBGene00000737		F59G1.3	F59G1.3	vps-35	WBGene00006933		C04F5.1	C04F5.1	sid-1	WBGene00004795
D2007.5	atg-13	WBGene00017045		T14B4.6	dpy-2	WBGene00001064		B0350.2	B0350.2	unc-44	WBGene00006780		C06A6.3	C06A6.3	mvb-12	WBGene00015508
Y87G2A.3	atg-4.1	WBGene00013595		C44H4.3	sym-1	WBGene00006366		DY3.2	DY3.2	lmn-1	WBGene00003052		ZK370.3	ZK370.3	hipr-1	WBGene00022717
B0025.1	vps-34	WBGene00006932		ZK1193.1	col-19	WBGene00000608		F10D11.1	F10D11.1	sod-2	WBGene00004931		K12D12.3	K12D12.3	col-84	WBGene00000659
D2085.2	atg-10	WBGene00008427		C53D6.2	unc-129	WBGene00006852		M7.5	M7.5	atg-7	WBGene00010882		ZC247.3	ZC247.3	lin-11	WBGene00003000
F41E6.13	atg-18	WBGene00018294		EGAP1.3	zmp-1	WBGene00006987		T27C10.6	T27C10.6	lrk-1	WBGene00003068		K03E5.1	K03E5.1	neto-1	WBGene00019360
M03A8.2	atg-2	WBGene00019748		W01B6.7	col-2	WBGene00000593		T23H2.5	T23H2.5	rab-10	WBGene00004273		ZC328.3	ZC328.3	ZC328.3	WBGene00022593
K06A1.5	atg-16.2	WBGene00019427		T01B7.7	rol-6	WBGene00004397		C27C12.2	C27C12.2	egrh-1	WBGene00007772		F01G4.1	F01G4.1	swsn-4	WBGene00004204
C56G3.1	npr-8	WBGene00016984		F36A4.10	col-34	WBGene00000611		Y110A7A.3	Y110A7A.3	unc-63	WBGene00006797		K09C8.4	K09C8.4	lge-1	WBGene00010716
K10C3.6	nhr-49	WBGene00003639		C31B8.8	zmp-3	WBGene00016283		F29B9.6	F29B9.6	ubc-9	WBGene00006706		ZC196.7	ZC196.7	glr-5	WBGene00001616
B0261.2	let-363	WBGene00002583		Y47D3B.10	dpy-18	WBGene00001077		K12C11.4	K12C11.4	dapk-1	WBGene00003400		Y39A3B.5	Y39A3B.5	ckr-2	WBGene00021439
F30B5.1	dpy-13	WBGene00001074		C36B1.1	cle-1	WBGene00000527		M02A10.3	M02A10.3	sli-1	WBGene00004829		F16F9.5	F16F9.5	mec-10	WBGene00003174
C44H4.3	sym-1	WBGene00006366		F56H11.1	fbl-1	WBGene00001403		R12H7.2	R12H7.2	asp-4	WBGene00000217		C09G4.1	C09G4.1	hyl-1	WBGene00002043
EGAP1.3	zmp-1	WBGene00006987		K07C11.5	cri-2	WBGene00019478		F44G4.4	F44G4.4	tdp-1	WBGene00006514		Y53G8AR.3	Y53G8AR.3	ral-1	WBGene00021811
W01B6.7	col-2	WBGene00000593		F35B12.6	tag-290	WBGene00009386		M117.2	M117.2	par-5	WBGene00003920		F26G5.9	F26G5.9	tam-1	WBGene00006523
Y47D3B.10	dpy-18	WBGene00001077		Y77E11A.15	col-106	WBGene00000680		F10C1.2	F10C1.2	ifb-1	WBGene00002053		B0546.2	B0546.2	otub-4	WBGene00015249
F56H11.1	fbl-1	WBGene00001403		ZK1010.7	col-97	WBGene00000672		B0412.2	B0412.2	daf-7	WBGene00000903		C54A12.4	C54A12.4	drn-1	WBGene00016911
F56D5.1	col-121	WBGene00000695		C34D4.15	col-113	WBGene00000687		H17B01.1	H17B01.1	fgt-1	WBGene00019207		F49E12.9	F49E12.9	drd-1	WBGene00009902
F15H10.2	col-13	WBGene00000602		W05B2.5	col-93	WBGene00000668		C18E3.8	C18E3.8	hop-1	WBGene00001985		ZK546.15	ZK546.15	try-1	WBGene00006619
F46C8.6	dpy-7	WBGene00001069		F56D5.1	col-121	WBGene00000695		K07E3.3	K07E3.3	dao-3	WBGene00000929		B0025.1	B0025.1	vps-34	WBGene00006932
H19M22.2	let-805	WBGene00002915		W05B2.1	col-94	WBGene00000669		T23B3.2	T23B3.2	T23B3.2	WBGene00020710		Y55F3AM.14	Y55F3AM.14	znf-782	WBGene00021931
F14F7.1	col-98	WBGene00000673		F09G8.6	col-91	WBGene00000666		T23H2.2	T23H2.2	snt-4	WBGene00004924		F11C7.3	F11C7.3	vap-1	WBGene00006886
F52F12.2	col-64	WBGene00000640		W05B2.6	col-92	WBGene00000667		F46C3.1	F46C3.1	pek-1	WBGene00003970		B0350.2	B0350.2	unc-44	WBGene00006780
F33D11.3	col-54	WBGene00000631		ZK1290.3	rol-8	WBGene00004398		C36B7.6	C36B7.6	C36B7.6	WBGene00016469		E01H11.1	E01H11.1	pkc-2	WBGene00004033
C15A11.1	col-35	WBGene00000612		F26D10.12	clec-196	WBGene00009156		F41B5.4	F41B5.4	cyp-33C3	WBGene00018262		F44E2.6	F44E2.6	F44E2.6	WBGene00018419
F11G11.12	col-73	WBGene00000649		F15H10.2	col-13	WBGene00000602		H04M03.1	H04M03.1	pck-3	WBGene00019151		F25F2.2	F25F2.2	cdh-4	WBGene00000396
F49E12.1	skpo-1	WBGene00009897		F46C8.6	dpy-7	WBGene00001069		K10B3.8	K10B3.8	gpd-2	WBGene00001684		ZK858.4	ZK858.4	mel-26	WBGene00003209
C09G5.3	col-79	WBGene00000655		B0491.2	sqt-1	WBGene00005016		T22G5.2	T22G5.2	lbp-7	WBGene00002259		F15G9.4	F15G9.4	him-4	WBGene00001863
K12D12.3	col-84	WBGene00000659		C46A5.3	col-14	WBGene00000603		Y47D3B.7	Y47D3B.7	sbp-1	WBGene00004735		F30F8.8	F30F8.8	taf-5	WBGene00006386
ZK430.8	mlt-7	WBGene00022743		C44B12.2	ost-1	WBGene00003893		C34E10.7	C34E10.7	cnd-1	WBGene00000561		R07G3.8	R07G3.8	R07G3.8	WBGene00019944
M195.1	col-77	WBGene00000653		F15H10.1	col-12	WBGene00000601		F14F3.1	F14F3.1	vab-3	WBGene00006870		T15B7.3	T15B7.3	col-143	WBGene00000716
Y49F6B.10	col-71	WBGene00000647		C27H5.5	col-36	WBGene00000613		Y18D10A.5	Y18D10A.5	gsk-3	WBGene00001746		K01G5.1	K01G5.1	rnf-113	WBGene00010476
F11G11.11	col-20	WBGene00000609		K08B4.6	cpi-1	WBGene00000535		T07A9.6	T07A9.6	daf-18	WBGene00000913		Y79H2A.11	Y79H2A.11	zyg-8	WBGene00006993
F52H3.7	lec-2	WBGene00002265		C52E4.1	cpr-1	WBGene00000781		F01G12.5	F01G12.5	let-2	WBGene00002280		T06E4.6	T06E4.6	col-146	WBGene00000719
C01B12.1	sqt-2	WBGene00005017		M110.1	col-76	WBGene00000652		C44C1.3	C44C1.3	ncs-1	WBGene00003563		K04F10.1	K04F10.1	K04F10.1	WBGene00019394
F10E7.4	spon-1	WBGene00006893		C29E4.1	col-90	WBGene00000665		K07A9.2	K07A9.2	cmk-1	WBGene00000553		F11F1.5	F11F1.5	F11F1.5	WBGene00008717
C09G5.6	bli-1	WBGene00000251		M142.2	cut-6	WBGene00000853		W06A7.3	W06A7.3	ret-1	WBGene00004336		C48D1.2	C48D1.2	ced-3	WBGene00000417
F36A4.6	col-33	WBGene00000610		T07C4.9	nex-2	WBGene00003589		R148.6	R148.6	heh-1	WBGene00006452		DY3.2	DY3.2	lmn-1	WBGene00003052
F17E9.1	col-116	WBGene00000690		H19M22.2	let-805	WBGene00002915		C02C6.1	C02C6.1	dyn-1	WBGene00001130		F10D11.1	F10D11.1	sod-2	WBGene00004931
M18.1	col-129	WBGene00000703		F14F7.1	col-98	WBGene00000673		B0272.1	B0272.1	tbb-4	WBGene00006538		C01G10.7	C01G10.7	C01G10.7	WBGene00007234
Y11D7A.11	col-120	WBGene00000694		ZC155.5	cutl-19	WBGene00022533		F42G9.9	F42G9.9	ptl-1	WBGene00004212		K04G7.3	K04G7.3	ogt-1	WBGene00003858
C42D8.8	apl-1	WBGene00000149		F42A10.8	nas-28	WBGene00003546		Y110A7A.10	Y110A7A.10	aap-1	WBGene00000001		M7.5	M7.5	atg-7	WBGene00010882
B0412.2	daf-7	WBGene00000903		F08H9.5	clec-227	WBGene00008593		C12D8.10	C12D8.10	akt-1	WBGene00000102		Y46H3A.3	Y46H3A.3	hsp-16.2	WBGene00002016
C39E9.3	col-131	WBGene00000705		Y38C1BA.3	col-109	WBGene00000683		T23G5.5	T23G5.5	dat-1	WBGene00000934		K08E3.7	K08E3.7	pdr-1	WBGene00003967
F52B11.3	noah-2	WBGene00009926		F52F12.2	col-64	WBGene00000640		F52E10.5	F52E10.5	ifa-3	WBGene00002051		T05F1.10	T05F1.10	dhs-4	WBGene00000968
F08G5.4	col-130	WBGene00000704		K08C9.4	col-65	WBGene00000641		F10C1.7	F10C1.7	ifb-2	WBGene00002054		B0432.2	B0432.2	djr-1.1	WBGene00015184
E03G2.3	mec-5	WBGene00003169		T22A3.8	lam-3	WBGene00002248		W10C8.2	W10C8.2	pop-1	WBGene00004077		C49G7.11	C49G7.11	djr-1.2	WBGene00016789
F55C10.2	col-154	WBGene00000727		F33D11.3	col-54	WBGene00000631		F26D10.3	F26D10.3	hsp-1	WBGene00002005		T27C10.6	T27C10.6	lrk-1	WBGene00003068
B0024.1	col-149	WBGene00000722		K09H9.3	col-49	WBGene00000626		C12C8.1	C12C8.1	hsp-70	WBGene00002026		Bm4742			not found
F56A4.1	nas-2	WBGene00003521		C01H6.1	col-61	WBGene00000637		F43E2.8	F43E2.8	hsp-4	WBGene00002008		W08D2.5	W08D2.5	catp-6	WBGene00012341
T11F9.6	nas-22	WBGene00003541		F54A5.2	cutl-20	WBGene00018787		F35H10.4	F35H10.4	vha-5	WBGene00006914		R10E4.2	R10E4.2	sup-26	WBGene00006331
F32G8.5	col-152	WBGene00000725		F27C1.8	dpy-5	WBGene00001067		F38E9.2	F38E9.2	nas-39	WBGene00003555		F47A4.5	F47A4.5	ipla-2	WBGene00009801
T15B7.4	col-142	WBGene00000715		F53G12.7	col-45	WBGene00000622		T11F8.3	T11F8.3	rme-2	WBGene00004374		F59G1.3	F59G1.3	vps-35	WBGene00006933
F55C10.3	col-155	WBGene00000728		T23H4.3	nas-5	WBGene00003524		F02A9.6	F02A9.6	glp-1	WBGene00001609		M110.4	M110.4	ifg-1	WBGene00002066
T15B7.5	col-141	WBGene00000714		B0511.5	cutl-14	WBGene00015231		T13F2.8	T13F2.8	cav-1	WBGene00000301		W07A8.3	W07A8.3	dnj-25	WBGene00001043
C12D8.8	col-148	WBGene00000721		F22D6.10	col-60	WBGene00000636		F53H8.1	F53H8.1	apm-3	WBGene00000164		JC8.10	JC8.10	unc-26	WBGene00006763
ZC178.2	ZC178.2	WBGene00022536		ZK265.2	col-63	WBGene00000639		T05G5.3	T05G5.3	cdk-1	WBGene00000405		T23H2.5	T23H2.5	rab-10	WBGene00004273
C37H5.9	nas-9	WBGene00003528		Y42H9B.1	col-115	WBGene00000689		R07E4.4	R07E4.4	mig-23	WBGene00003254		C27C12.2	C27C12.2	egrh-1	WBGene00007772
ZC513.8	col-43	WBGene00000620		Y54E10BL.2	col-48	WBGene00000625		F28H6.1	F28H6.1	akt-2	WBGene00000103		C09D1.1	C09D1.1	unc-89	WBGene00006820
C37C3.6	mig-6	WBGene00003242		C15A11.1	col-35	WBGene00000612		W10G6.2	W10G6.2	sgk-1	WBGene00004789		Y110A7A.3	Y110A7A.3	unc-63	WBGene00006797
T10E10.2	col-167	WBGene00000740		T08B2.2	col-56	WBGene00000633		Y48B6A.4	Y48B6A.4	eat-2	WBGene00001133		F46G10.6	F46G10.6	mxl-3	WBGene00003511
B0222.8	col-10	WBGene00000599		T28F2.6	col-50	WBGene00000627		Y73B6BL.7	Y73B6BL.7	csp-2	WBGene00000820		T10E9.7	T10E9.7	nuo-2	WBGene00020417
C35B8.1	col-175	WBGene00000748		F11C3.2	unc-122	WBGene00006845		R05H10.6	R05H10.6	cdh-7	WBGene00000399		F29B9.6	F29B9.6	ubc-9	WBGene00006706
C05D11.6	nas-4	WBGene00003523		R11A5.7	suro-1	WBGene00011235		K08E5.3	K08E5.3	mua-3	WBGene00003482		K11H3.3	K11H3.3	K11H3.3	WBGene00010780
R12H7.2	asp-4	WBGene00000217		Y47H9C.4	ced-1	WBGene00000415		W10G6.3	W10G6.3	mua-6	WBGene00003485		F59A2.3	F59A2.3	cri-3	WBGene00010303
C42D8.5	acn-1	WBGene00000039		ZK546.15	try-1	WBGene00006619		K07D8.1	K07D8.1	mup-4	WBGene00003497		F38B2.1	F38B2.1	ifa-1	WBGene00002050
K09C8.5	pxn-2	WBGene00004257		ZK337.1	tep-1	WBGene00013969		T04C12.6	T04C12.6	act-1	WBGene00000063		W03F8.3	W03F8.3	mtrf-1L	WBGene00020993
H19M22.3	zmp-2	WBGene00019212		C26C6.3	nas-36	WBGene00003552		T04C12.4	T04C12.4	act-3	WBGene00000065		F39H12.4	F39H12.4	igcm-1	WBGene00018215
F46C5.3	nas-25	WBGene00003544		F33A8.9	col-83	WBGene00000658		M03F4.2	M03F4.2	act-4	WBGene00000066		K12C11.4	K12C11.4	dapk-1	WBGene00003400
T23F4.4	nas-27	WBGene00003545		Y81G3A.5	col-86	WBGene00000661		T25C8.2	T25C8.2	act-5	WBGene00000067		M02A10.3	M02A10.3	sli-1	WBGene00004829
T14B4.7	dpy-10	WBGene00001072		F58A6.4	nas-29	WBGene00003547		K01G5.7	K01G5.7	tbb-1	WBGene00006536		SSSD1.1	SSSD1.1	igcm-2	WBGene00020130
C34G6.6	noah-1	WBGene00016422		K03D10.1	kal-1	WBGene00002181		C36E8.5	C36E8.5	tbb-2	WBGene00006537		C36B7.6	C36B7.6	C36B7.6	WBGene00016469
F32B5.8	cpz-1	WBGene00000788		W09G10.1	col-72	WBGene00000648		K05B2.3	K05B2.3	ifa-4	WBGene00002052		C24H11.5	C24H11.5	C24H11.5	WBGene00007702
F11H8.3	col-8	WBGene00000597		C09G5.4	col-39	WBGene00000616		M6.1	M6.1	ifc-2	WBGene00002056		ZK84.1	ZK84.1	ZK84.1	WBGene00022649
F41F3.4	col-139	WBGene00000712		F11G11.12	col-73	WBGene00000649		R04E5.10	R04E5.10	ifd-1	WBGene00002057		H39E23.1	H39E23.1	par-1	WBGene00003916
D2023.7	col-158	WBGene00000731		C09G5.5	col-80	WBGene00000656		F25E2.4	F25E2.4	ifd-2	WBGene00002058		W03D2.1	W03D2.1	pqn-75	WBGene00004157
K08C7.3	epi-1	WBGene00001328		Y41E3.2	dpy-4	WBGene00001066		K04H4.1	K04H4.1	emb-9	WBGene00001263		F52D2.4	F52D2.4	meg-3	WBGene00001569
W09D12.1	zmp-4	WBGene00012364		T21B4.2	col-85	WBGene00000660		F56H11.1	F56H11.1	fbl-1	WBGene00001403		W02A2.7	W02A2.7	mex-5	WBGene00003230
C54D1.5	lam-2	WBGene00016913		ZK666.6	clec-60	WBGene00014046		F54F3.1	F54F3.1	nid-1	WBGene00003738		W02C12.3	W02C12.3	hlh-30	WBGene00020930
F57B1.4	col-160	WBGene00000733		F49E12.1	skpo-1	WBGene00009897		ZC101.2	ZC101.2	unc-52	WBGene00006787		F07B10.1	F07B10.1	cln-3.1	WBGene00000539
C04F6.3	cht-1	WBGene00000503		C09G5.3	col-79	WBGene00000655		M01D7.7	M01D7.7	egl-30	WBGene00001196		R12H7.2	R12H7.2	asp-4	WBGene00000217
C17G1.6	nas-37	WBGene00003553		K12D12.3	col-84	WBGene00000659		K03B8.9	K03B8.9	deg-3	WBGene00000951		H19M22.2	H19M22.2	let-805	WBGene00002915
F01G12.5	let-2	WBGene00002280		ZK430.8	mlt-7	WBGene00022743		F29G9.4	F29G9.4	fos-1	WBGene00001345		F44G4.4	F44G4.4	tdp-1	WBGene00006514
C17G10.1	C17G10.1	WBGene00015915		K01A2.7	col-69	WBGene00000645		F11A1.3	F11A1.3	daf-12	WBGene00000908		Y53C10A.12	Y53C10A.12	hsf-1	WBGene00002004
T22C8.2	chhy-1	WBGene00011923		C07D10.4	nas-7	WBGene00003526		F43C1.2	F43C1.2	mpk-1	WBGene00003401		F13B12.5	F13B12.5	ins-1	WBGene00002084
F30H5.3	F30H5.3	WBGene00017937		ZK1248.2	col-74	WBGene00000650		K08B4.1	K08B4.1	lag-1	WBGene00002245		Y106G6H.2	Y106G6H.2	pab-1	WBGene00003902
R06C7.4	cpg-3	WBGene00011063		Y57A10A.11	rol-1	WBGene00004394		B0304.1	B0304.1	hlh-1	WBGene00001948		T01C3.7	T01C3.7	fib-1	WBGene00001423
W04G3.3	lpr-4	WBGene00012257		M195.1	col-77	WBGene00000653		F56G4.3	F56G4.3	pes-2.2	WBGene00010158		F42A6.7	F42A6.7	hrpa-1	WBGene00001999
F48E8.1	lon-1	WBGene00003055		Y49F6B.10	col-71	WBGene00000647		C18D1.3	C18D1.3	flp-4	WBGene00001447		C09G9.6	C09G9.6	oma-1	WBGene00003864
C10F3.1	cpg-4	WBGene00015677		F11G11.11	col-20	WBGene00000609		B0025.1	B0025.1	vps-34	WBGene00006932		Y18D10A.17	Y18D10A.17	car-1	WBGene00012484
T25F10.2	dbl-1	WBGene00000936		Y53C12B.6	cutl-2	WBGene00013145		F38B2.1	F38B2.1	ifa-1	WBGene00002050		M117.2	M117.2	par-5	WBGene00003920
W08D2.1	egl-20	WBGene00001188		F38A3.1	col-81	WBGene00000657		C36B1.1	C36B1.1	cle-1	WBGene00000527		C47E8.5	C47E8.5	hsp-90	WBGene00000915
ZK1290.12	wrt-1	WBGene00006947		F52H3.7	lec-2	WBGene00002265		T14G10.6	T14G10.6	tsp-12	WBGene00006638		Y46G5A.13	Y46G5A.13	tiar-2	WBGene00012904
F43G9.10	mfap-1	WBGene00009671		F38A3.2	ram-2	WBGene00004300		ZK520.4	ZK520.4	cul-2	WBGene00000837		C18A3.5	C18A3.5	tiar-1	WBGene00015943
ZK154.7	adm-4	WBGene00000075		C01B12.1	sqt-2	WBGene00005017		F53C3.3	F53C3.3	F53C3.3	WBGene00018747		F54D5.8	F54D5.8	dnj-13	WBGene00001031
Y43C5A.2	Y43C5A.2	WBGene00012782		K01A2.11	cbn-1	WBGene00019285		D2045.6	D2045.6	cul-1	WBGene00000836		T05C3.5	T05C3.5	dnj-19	WBGene00001037
C44F1.3	lec-4	WBGene00002267		ZC101.2	unc-52	WBGene00006787		B0281.5	B0281.5	B0281.5	WBGene00015112		C30C11.4	C30C11.4	hsp-110	WBGene00016250
M88.6	pan-1	WBGene00003915		F10E7.4	spon-1	WBGene00006893		R10E4.2	R10E4.2	sup-26	WBGene00006331		W02B9.1	W02B9.1	hmr-1	WBGene00001980
Y41C4A.5	pqn-84	WBGene00004165		F52H3.1	let-268	WBGene00002497		ZK637.8	ZK637.8	unc-32	WBGene00006768		T19E7.2	T19E7.2	skn-1	WBGene00004804
E01A2.3	lin-44	WBGene00003029		F54C9.4	col-38	WBGene00000615		ZK84.1	ZK84.1	ZK84.1	WBGene00022649		F25H8.3	F25H8.3	gon-1	WBGene00001650
F26E4.7	F26E4.7	WBGene00009162		C09G5.6	bli-1	WBGene00000251		M110.5	M110.5	dab-1	WBGene00000894		B0412.2	B0412.2	daf-7	WBGene00000903
K10D3.4	K10D3.4	WBGene00010738		F59E12.12	bli-2	WBGene00000252		T20D3.7	T20D3.7	vps-26	WBGene00006931		ZK1251.2	ZK1251.2	ins-7	WBGene00002090
F53B6.2	madd-4	WBGene00009958		Y46C8AR.1	clec-76	WBGene00021587		C48D1.2	C48D1.2	ced-3	WBGene00000417		Y116F11B.1	Y116F11B.1	daf-28	WBGene00000920
K10B2.2	ctsa-4.1	WBGene00019605		C39E9.9	col-132	WBGene00000706		F17E5.1	F17E5.1	lin-2	WBGene00002991		T28B8.2	T28B8.2	ins-18	WBGene00002101
F09E8.6	nas-14	WBGene00003533		T28C6.4	col-117	WBGene00000691		F54E2.3	F54E2.3	ketn-1	WBGene00004130		C51E3.7	C51E3.7	egl-3	WBGene00001172
C18H7.1	C18H7.1	WBGene00015993		F56B3.1	col-103	WBGene00000677		F26F12.7	F26F12.7	let-418	WBGene00002637		B0334.8	B0334.8	age-1	WBGene00000090
F54D1.2	col-126	WBGene00000700		F36A4.6	col-33	WBGene00000610		W04C9.1	W04C9.1	haf-4	WBGene00001814		H17B01.1	H17B01.1	fgt-1	WBGene00019207
ZC155.1	nex-1	WBGene00003588		B0218.8	clec-52	WBGene00015052		F12B6.1	F12B6.1	abt-2	WBGene00000020		Y47G6A.22	Y47G6A.22	Y47G6A.22	WBGene00021647
W01A11.4	lec-10	WBGene00002273		F12F6.9	col-128	WBGene00000702		C45E1.1	C45E1.1	nhr-64	WBGene00003654		B0496.8	B0496.8	tes-1	WBGene00015217
F52E1.2	F52E1.2	WBGene00018692		C18H7.3	col-102	WBGene00000676		Y44E3A.4	Y44E3A.4	cdap-2	WBGene00021549		M106.5	M106.5	cap-2	WBGene00000293
C44C1.2	chil-10	WBGene00016642		C29F4.1	col-125	WBGene00000699		T28F2.5	T28F2.5	ccb-1	WBGene00000368		F10C1.2	F10C1.2	ifb-1	WBGene00002053
F29G6.1	F29G6.1	WBGene00009257		F17E9.1	col-116	WBGene00000690		T03F1.5	T03F1.5	gsp-4	WBGene00020187		T04C9.4	T04C9.4	mlp-1	WBGene00003375
T19A5.3	T19A5.3	WBGene00020554		C52D10.13	col-138	WBGene00000711		C34G6.4	C34G6.4	pgp-2	WBGene00003996		C18E3.8	C18E3.8	hop-1	WBGene00001985
Y54E5B.1	smp-1	WBGene00004889		M18.1	col-129	WBGene00000703		F56F4.6	F56F4.6	abt-6	WBGene00018982		B0218.8	B0218.8	clec-52	WBGene00015052
Y25C1A.4	clec-121	WBGene00021291		Y11D7A.11	col-120	WBGene00000694		F26B1.5	F26B1.5	F26B1.5	WBGene00017817		C01G6.1	C01G6.1	aqp-2	WBGene00000170
W10G11.12	clec-133	WBGene00021142		T05A1.2	col-122	WBGene00000696		D2092.3	D2092.3	acr-11	WBGene00000050		C08B11.8	C08B11.8	algn-6	WBGene00007435
Y8A9A.2	Y8A9A.2	WBGene00021171		C42D8.8	apl-1	WBGene00000149		R06C7.10	R06C7.10	myo-1	WBGene00002348		C12C8.2	C12C8.2	cbl-1	WBGene00007533
F35D11.8	clec-137	WBGene00018048		F58F6.1	col-104	WBGene00000678		F07A5.3	F07A5.3	scav-6	WBGene00008542		C13B9.1	C13B9.1	C13B9.1	WBGene00015732
K01C8.8	clec-142	WBGene00010460		D2024.8	col-114	WBGene00000688		C26C6.7	C26C6.7	glb-8	WBGene00007741		C36E8.3	C36E8.3	pxd-1	WBGene00007982
ZK673.9	clec-143	WBGene00014063		B0412.2	daf-7	WBGene00000903		D2030.8	D2030.8	D2030.8	WBGene00008418		C50D2.8	C50D2.8	luc-7L3	WBGene00016811
C52A11.4	mpz-1	WBGene00003404		C34H4.4	col-107	WBGene00000681		F55D12.4	F55D12.4	unc-55	WBGene00006790		C52B9.1	C52B9.1	cka-2	WBGene00000510
F35C5.8	clec-65	WBGene00009396		C39E9.3	col-131	WBGene00000705		C54G4.4	C54G4.4	C54G4.4	WBGene00008314		C52E4.1	C52E4.1	cpr-1	WBGene00000781
K04B12.1	plx-2	WBGene00004048		F56D6.2	clec-67	WBGene00018971		C09H6.2	C09H6.2	lin-10	WBGene00002999		C53B7.3	C53B7.3	C53B7.3	WBGene00016894
F40G9.10	clec-148	WBGene00018246		F52B11.3	noah-2	WBGene00009926		F16D3.7	F16D3.7	ser-5	WBGene00008890		C54C8.9	C54C8.9	nlp-39	WBGene00008295
B0393.5	B0393.5	WBGene00007170		F41C6.1	unc-6	WBGene00006746		K02B12.1	K02B12.1	ceh-6	WBGene00000431		D1025.4	D1025.4	nspc-20	WBGene00008356
F26A1.11	clec-156	WBGene00017809		F08G5.4	col-130	WBGene00000704		T01H8.1	T01H8.1	rskn-1	WBGene00011352		D1086.3	D1086.3	D1086.3	WBGene00008390
K07E12.1	dig-1	WBGene00000998		W08D2.6	col-123	WBGene00000697		DY3.3	DY3.3	hlh-16	WBGene00001960		F08B1.1	F08B1.1	vhp-1	WBGene00006923
ZC84.1	ZC84.1	WBGene00013846		C53B4.5	col-119	WBGene00000693		C31H5.3	C31H5.3	acr-19	WBGene00000058		F29G6.2	F29G6.2	ccdc-149	WBGene00009258
ZC84.6	ZC84.6	WBGene00013849		E03G2.3	mec-5	WBGene00003169		T22H2.6	T22H2.6	pgrn-1	WBGene00011936		F38E11.1	F38E11.1	hsp-12.3	WBGene00002012
W05B2.2	W05B2.2	WBGene00012271		Y37D8A.13	unc-71	WBGene00006804		Y53C10A.9	Y53C10A.9	abt-5	WBGene00000023		F45C12.7	F45C12.7	btb-6	WBGene00018438
C43G2.5	try-3	WBGene00006621		F19C7.7	col-110	WBGene00000684		C01B12.2	C01B12.2	gmeb-1	WBGene00015285		F46H5.3	F46H5.3	F46H5.3	WBGene00018519
F32E10.3	clec-180	WBGene00017991		F52B11.4	col-133	WBGene00000707		C32B5.7	C32B5.7	C32B5.7	WBGene00016300		F49E12.1	F49E12.1	skpo-1	WBGene00009897
C33D9.2	clec-182	WBGene00007897		F29B9.9	col-111	WBGene00000685		F56D12.4	F56D12.4	jip-1	WBGene00002176		F54B11.3	F54B11.3	unc-84	WBGene00006816
C53D6.7	C53D6.7	WBGene00008284		W01B6.1	cwn-2	WBGene00000858		B0281.8	B0281.8	B0281.8	WBGene00015114		F54F7.3	F54F7.3	F54F7.3	WBGene00010065
F09E8.2	crld-1	WBGene00008624		T21D12.2	dpy-9	WBGene00001071		ZK1240.3	ZK1240.3	ZK1240.3	WBGene00022868		F56D6.2	F56D6.2	clec-67	WBGene00018971
F38C2.6	clec-191	WBGene00009538		F54D1.3	col-127	WBGene00000701		ZK1240.6	ZK1240.6	ZK1240.6	WBGene00022871		K07E3.3	K07E3.3	dao-3	WBGene00000929
Y51H4A.9	col-137	WBGene00000710		T06E4.6	col-146	WBGene00000719		F02E11.1	F02E11.1	wht-4	WBGene00017179		K08D8.3	K08D8.3	K08D8.3	WBGene00010657
Y116A8A.8	clec-194	WBGene00013778		F55C10.2	col-154	WBGene00000727		F39E9.4	F39E9.4	nep-13	WBGene00018196		K09C4.5	K09C4.5	K09C4.5	WBGene00019550
C30H6.4	clec-202	WBGene00007822		F20G2.4	nas-24	WBGene00003543		B0304.3	B0304.3	cyp-23A1	WBGene00015135		M02F4.7	M02F4.7	clec-265	WBGene00019738
C05E4.1	srp-2	WBGene00005643		B0222.7	col-145	WBGene00000718		M03A1.1	M03A1.1	vab-1	WBGene00006868		M03F4.7	M03F4.7	calu-1	WBGene00019760
C50E3.1	clec-214	WBGene00016813		B0024.1	col-149	WBGene00000722		C56E6.1	C56E6.1	abcx-1	WBGene00006522		T07H3.3	T07H3.3	math-38	WBGene00020326
F26D11.9	clec-217	WBGene00017824		F56A4.1	nas-2	WBGene00003521		C18H9.8	C18H9.8	ift-74	WBGene00016005		T16H12.1	T16H12.1	T16H12.1	WBGene00011811
C32E8.6	C32E8.6	WBGene00016324		T11F9.6	nas-22	WBGene00003541		F41G3.12	F41G3.12	agr-1	WBGene00018304		T23B3.2	T23B3.2	T23B3.2	WBGene00020710
F21F3.1	pgal-1	WBGene00017671		F32G8.5	col-152	WBGene00000725		E04F6.11	E04F6.11	clh-3	WBGene00000530		T23H2.2	T23H2.2	snt-4	WBGene00004924
W03G9.6	paf-1	WBGene00003906		T15B7.4	col-142	WBGene00000715		C28F5.4	C28F5.4	C28F5.4	WBGene00016185		W08D2.4	W08D2.4	fat-3	WBGene00001395
T19B4.1	pamn-1	WBGene00020556		F31D4.4	clec-264	WBGene00009291		DH11.3	DH11.3	pgp-11	WBGene00004005		Y38H6C.3	Y38H6C.3	dct-14	WBGene00012616
T05E7.1	T05E7.1	WBGene00020258		F58B4.1	nas-31	WBGene00003549		F33H1.2	F33H1.2	gpd-4	WBGene00001686		ZC410.5	ZC410.5	msa-1	WBGene00013882
C33D3.1	elt-2	WBGene00001250		F55C10.3	col-155	WBGene00000728		T01E8.3	T01E8.3	plc-3	WBGene00004038		ZK6.11	ZK6.11	ZK6.11	WBGene00022645
Y57G7A.10	emc-2	WBGene00021973		B0024.2	col-150	WBGene00000723		T09F3.3	T09F3.3	gpd-1	WBGene00001683		F57B10.7	F57B10.7	tre-1	WBGene00006607
F56D12.1	alh-6	WBGene00000112		T15B7.5	col-141	WBGene00000714		C52A11.2	C52A11.2	glb-12	WBGene00008256		R05F9.6	R05F9.6	R05F9.6	WBGene00019890
F07E5.9	F07E5.9	WBGene00017214		F57B7.3	col-156	WBGene00000729		B0491.8	B0491.8	clh-2	WBGene00000529		T22F3.3	T22F3.3	pygl-1	WBGene00020696
C17A2.7	C17A2.7	WBGene00015875		C12D8.8	col-148	WBGene00000721		ZK20.6	ZK20.6	nep-1	WBGene00013926		Y87G2A.8	Y87G2A.8	gpi-1	WBGene00013597
Y65B4BR.5	icd-2	WBGene00022042		B0222.6	col-144	WBGene00000717		F13D12.7	F13D12.7	gpb-1	WBGene00001679		B0334.11	B0334.11	ooc-3	WBGene00003868
ZC581.1	nekl-2	WBGene00022631		T11F9.9	col-157	WBGene00000730		T27D12.2	T27D12.2	clh-1	WBGene00000528		F46C3.1	F46C3.1	pek-1	WBGene00003970
W03C9.4	lin-29	WBGene00003015		T11F9.3	nas-20	WBGene00003539		F54F11.2	F54F11.2	nep-17	WBGene00010070		M110.5	M110.5	dab-1	WBGene00000894
B0304.1	hlh-1	WBGene00001948		ZC178.2	ZC178.2	WBGene00022536		Y54G11A.5	Y54G11A.5	ctl-2	WBGene00000831		F22B3.4	F22B3.4	gfat-2	WBGene00009035
F56D1.4	clr-1	WBGene00000548		C50B6.4	col-161	WBGene00000734		R06A4.10	R06A4.10	acr-20	WBGene00000059		T03F1.3	T03F1.3	pgk-1	WBGene00020185
ZK525.1	flp-15	WBGene00001458		C44C10.1	col-180	WBGene00000753		K10H10.2	K10H10.2	cysl-2	WBGene00010759		W09B6.1	W09B6.1	pod-2	WBGene00004076
R13H8.1	daf-16	WBGene00000912		C37H5.9	nas-9	WBGene00003528		C36A4.3	C36A4.3	cyp-25A3	WBGene00014697		B0281.5	B0281.5	B0281.5	WBGene00015112
Y113G7A.3	sec-23	WBGene00004754		M02F4.7	clec-265	WBGene00019738		C38D4.6	C38D4.6	pal-1	WBGene00003912		B0286.3	B0286.3	paic-1	WBGene00015116
T10F2.4	prp-19	WBGene00020423		C25B8.4	clec-266	WBGene00016088		C16A3.3	C16A3.3	let-716	WBGene00002850		B0478.1	B0478.1	jnk-1	WBGene00002178
C27H5.5	col-36	WBGene00000613		ZC513.8	col-43	WBGene00000620		T26A5.1	T26A5.1	wht-6	WBGene00007060		C06B3.4	C06B3.4	stdh-1	WBGene00007363
C27F2.8	tmem-131	WBGene00016170		C37C3.6	mig-6	WBGene00003242		F08F8.2	F08F8.2	hmgr-1	WBGene00017268		C08E3.4	C08E3.4	fbxa-161	WBGene00015596
C29F9.7	pat-4	WBGene00003931		T10E10.2	col-167	WBGene00000740		ZK783.1	ZK783.1	fbn-1	WBGene00022816		C08F8.5	C08F8.5	fbxb-9	WBGene00007447
Y47G6A.10	spg-7	WBGene00004978		E03G2.4	col-186	WBGene00000759		C02C2.3	C02C2.3	cup-4	WBGene00000845		C09G1.1	C09G1.1	pqn-11	WBGene00004103
C09G5.5	col-80	WBGene00000656		F26F12.1	col-140	WBGene00000713		F54H12.1	F54H12.1	aco-2	WBGene00000041		C10C5.4	C10C5.4	C10C5.4	WBGene00007508
Y41E3.2	dpy-4	WBGene00001066		M04G12.2	cpz-2	WBGene00000789		F09G8.4	F09G8.4	ncr-2	WBGene00003562		C10C5.5	C10C5.5	C10C5.5	WBGene00007509
F38A6.1	pha-4	WBGene00004013		4R79.1	nas-6	WBGene00003525		PAR2.3	PAR2.3	aak-1	WBGene00019801		C17G10.5	C17G10.5	lys-8	WBGene00003097
C49F5.1	sams-1	WBGene00008205		ZK836.1	lon-3	WBGene00003057		F44E2.4	F44E2.4	F44E2.4	WBGene00018418		C17H12.8	C17H12.8	C17H12.8	WBGene00015933
C33A11.4	svh-5	WBGene00006462		F54B11.2	col-44	WBGene00000621		R107.8	R107.8	lin-12	WBGene00003001		C39D10.7	C39D10.7	C39D10.7	WBGene00016534
ZC328.1	cuti-1	WBGene00022591		T07H6.3	col-166	WBGene00000739		C38C10.1	C38C10.1	tkr-1	WBGene00006576		C45B11.3	C45B11.3	dhs-18	WBGene00000981
ZK1151.1	vab-10	WBGene00006876		T15B7.3	col-143	WBGene00000716		Y75B8A.5	Y75B8A.5	lron-12	WBGene00013542		C46E10.7	C46E10.7	srh-99	WBGene00005318
C15A11.6	col-62	WBGene00000638		B0222.8	col-10	WBGene00000599		F14F7.3	F14F7.3	cyp-13A12	WBGene00008810		C54D10.3	C54D10.3	C54D10.3	WBGene00008298
ZK1058.2	pat-3	WBGene00003930		F54B11.1	col-9	WBGene00000598		F45G2.2	F45G2.2	myo-6	WBGene00009730		D1054.10	D1054.10	D1054.10	WBGene00008377
K04H4.1	emb-9	WBGene00001263		C34F6.2	col-178	WBGene00000751		F56A11.3	F56A11.3	efn-4	WBGene00001165		D2045.6	D2045.6	cul-1	WBGene00000836
C45B2.7	ptr-4	WBGene00004219		R09A8.4	col-182	WBGene00000755		K06B9.1	K06B9.1	cyp-25A6	WBGene00019438		F07F6.1	F07F6.1	F07F6.1	WBGene00017215
EGAP7.1	dpy-3	WBGene00001065		F41C6.5	col-173	WBGene00000746		W03F8.5	W03F8.5	lam-1	WBGene00002247		F07F6.5	F07F6.5	dct-5	WBGene00017218
K09A9.1	nipi-3	WBGene00010700		F57C7.3	sdn-1	WBGene00004749		F42G8.8	F42G8.8	F42G8.8	WBGene00018359		F09B12.3	F09B12.3	F09B12.3	WBGene00008607
F52F12.3	mom-4	WBGene00003396		C39E6.1	lon-2	WBGene00003056		F17E9.8	F17E9.8	lgc-6	WBGene00017544		F17E5.1	F17E5.1	lin-2	WBGene00002991
F52B5.2	F52B5.2	WBGene00009921		C34F6.3	col-179	WBGene00000752		C28D4.1	C28D4.1	nhr-100	WBGene00003690		F28D1.5	F28D1.5	thn-2	WBGene00009215
F28B12.3	vrk-1	WBGene00017895		F59F3.2	col-177	WBGene00000750		R11A8.4	R11A8.4	sir-2.1	WBGene00004800		F29G9.1	F29G9.1	F29G9.1	WBGene00017930
T07A9.3	kgb-1	WBGene00002187		H22K11.1	asp-3	WBGene00000216		K01A6.2	K01A6.2	magi-1	WBGene00010444		F31C3.6	F31C3.6	F31C3.6	WBGene00009288
ZC416.4	kgb-2	WBGene00002188		C35B8.1	col-175	WBGene00000748		F11A10.3	F11A10.3	mig-32	WBGene00008684		F36F2.1	F36F2.1	F36F2.1	WBGene00009475
C24G6.2	hir-1	WBGene00016059		C05D11.6	nas-4	WBGene00003523		C42C1.2	C42C1.2	ppm-1.H	WBGene00016580		F38E11.2	F38E11.2	hsp-12.6	WBGene00002013
F11D5.3	ddr-2	WBGene00017381		T10B10.1	col-41	WBGene00000618		F19B6.4	F19B6.4	wht-5	WBGene00008950		F38H4.8	F38H4.8	ech-2	WBGene00001151
F09A5.2	F09A5.2	WBGene00008599		C30F2.1	col-187	WBGene00000760		T04A11.6	T04A11.6	him-6	WBGene00001865		F41B5.4	F41B5.4	cyp-33C3	WBGene00018262
F40A3.5	nipi-4	WBGene00077712		C31H2.2	dpy-8	WBGene00001070		K08E7.9	K08E7.9	pgp-1	WBGene00003995		F42G10.1	F42G10.1	F42G10.1	WBGene00009645
F32A5.2	skpo-3	WBGene00017968		R12H7.2	asp-4	WBGene00000217		C26H9A.1	C26H9A.1	vha-7	WBGene00006916		F43G9.5	F43G9.5	cfim-1	WBGene00009668
ZK1037.5	nhr-247	WBGene00014193		C42D8.5	acn-1	WBGene00000039		F09E8.7	F09E8.7	lev-1	WBGene00002974		F44D12.8	F44D12.8	F44D12.8	WBGene00009685
Y75B8A.35	zip-1	WBGene00006986		K09C8.5	pxn-2	WBGene00004257		W02A2.5	W02A2.5	W02A2.5	WBGene00012190		F47C10.2	F47C10.2	btb-21	WBGene00018540
F17A9.3	atf-8	WBGene00017535		F15A2.1	col-184	WBGene00000757		Y57G11B.3	Y57G11B.3	Y57G11B.3	WBGene00013296		F52H3.5	F52H3.5	ttc-36	WBGene00009947
F13G3.1	ztf-2	WBGene00008762		F57C12.1	nas-38	WBGene00003554		Y57G11C.1	Y57G11C.1	haf-8	WBGene00001818		F53C3.5	F53C3.5	F53C3.5	WBGene00018749
F25D7.3	blmp-1	WBGene00003847		F09B12.1	mlt-9	WBGene00008605		F38C2.2	F38C2.2	hlh-17	WBGene00001961		F56D5.5	F56D5.5	F56D5.5	WBGene00010149
C53A5.3	hda-1	WBGene00001834		F29C4.8	col-99	WBGene00000674		R02C2.4	R02C2.4	nhr-204	WBGene00019816		F56G4.3	F56G4.3	pes-2.2	WBGene00010158
C56E6.6	lron-15	WBGene00016974		ZC373.7	col-176	WBGene00000749		Y39D8C.1	Y39D8C.1	abt-4	WBGene00000022		F57C9.4	F57C9.4	F57C9.4	WBGene00019011
F25H8.6	bed-3	WBGene00009133		C36E8.3	pxd-1	WBGene00007982		T02B11.7	T02B11.7	nas-32	WBGene00003550		F57H12.7	F57H12.7	mec-17	WBGene00003178
K04A8.6	dre-1	WBGene00001089		H19M22.3	zmp-2	WBGene00019212		R09B5.11	R09B5.11	R09B5.11	WBGene00019979		H04M03.1	H04M03.1	pck-3	WBGene00019151
K04D7.1	rack-1	WBGene00010556		Y95B8A.1	nas-30	WBGene00003548		K04F1.15	K04F1.15	alh-2	WBGene00000108		H10D18.2	H10D18.2	scl-12	WBGene00019178
C05E11.8	flp-12	WBGene00001455		F46C5.3	nas-25	WBGene00003544		F41B5.3	F41B5.3	cyp-33C5	WBGene00018261		K02B12.2	K02B12.2	K02B12.2	WBGene00010495
Y8G1A.2	inx-13	WBGene00002135		T23F4.4	nas-27	WBGene00003545		Y45G12B.1	Y45G12B.1	nuo-5	WBGene00021562		K02E11.5	K02E11.5	K02E11.5	WBGene00010514
B0495.6	moa-2	WBGene00015205		ZK994.3	pxn-1	WBGene00004256		F37B4.2	F37B4.2	ifc-1	WBGene00002055		K10B3.8	K10B3.8	gpd-2	WBGene00001684
H37A05.1	lpin-1	WBGene00010425		T28F2.8	col-51	WBGene00000628		F59D6.3	F59D6.3	asp-8	WBGene00019105		M01E11.2	M01E11.2	ctnb-1	WBGene00019711
C15A11.3	sol-1	WBGene00004944		T14B4.7	dpy-10	WBGene00001072		R08E5.2	R08E5.2	cysl-3	WBGene00019962		M02D8.4	M02D8.4	asns-2	WBGene00019730
F21H12.4	ptc-2	WBGene00004209		M01A12.1	col-53	WBGene00000630		R08F11.7	R08F11.7	R08F11.7	WBGene00019970		R03E9.1	R03E9.1	mdl-1	WBGene00003163
Y110A2AL.8	ptc-3	WBGene00004210		K04H8.1	clec-116	WBGene00010576		K07C6.3	K07C6.3	cyp-35B2	WBGene00019471		R05F9.10	R05F9.10	sgt-1	WBGene00019893
Y38A10A.5	crt-1	WBGene00000802		T13B5.4	col-40	WBGene00000617		F13A2.8	F13A2.8	nhr-118	WBGene00003708		R12B2.5	R12B2.5	mdt-15	WBGene00007016
Y113G7A.6	ttx-1	WBGene00006652		F41G3.12	agr-1	WBGene00018304		C18C4.2	C18C4.2	cft-1	WBGene00000477		T03F6.1	T03F6.1	qdpr-1	WBGene00011398
Y44A6D.4	sdf-9	WBGene00004748		C34G6.6	noah-1	WBGene00016422		F44E7.4	F44E7.4	F44E7.4	WBGene00018426		T17H7.1	T17H7.1	idpp-1	WBGene00020550
F25F6.1	mltn-13	WBGene00017794		D1007.2	col-52	WBGene00000629		F46E10.8	F46E10.8	ubh-1	WBGene00006721		T20B5.3	T20B5.3	oga-1	WBGene00020596
K11E4.4	pix-1	WBGene00010776		C50D2.4	col-68	WBGene00000644		T10H9.2	T10H9.2	scd-2	WBGene00004740		T21C9.8	T21C9.8	ttr-23	WBGene00011894
F31F6.5	daf-6	WBGene00000902		F32B5.8	cpz-1	WBGene00000788		T15B7.2	T15B7.2	hpo-8	WBGene00020517		T22G5.2	T22G5.2	lbp-7	WBGene00002259
F25H2.1	tli-1	WBGene00006578		T05E7.2	col-55	WBGene00000632		C03G6.18	C03G6.18	srp-5	WBGene00005646		T24B8.5	T24B8.5	sysm-1	WBGene00011979
Y19D2B.1	Y19D2B.1	WBGene00012489		C03H5.1	clec-10	WBGene00015403		R13D7.7	R13D7.7	gst-41	WBGene00001789		W02D3.1	W02D3.1	cytb-5.2	WBGene00020931
F40F8.7	pqm-1	WBGene00004096		K03H9.2	col-75	WBGene00000651		C12D5.7	C12D5.7	cyp-33A1	WBGene00015709		W03D2.6	W03D2.6	W03D2.6	WBGene00020981
Y47D3A.10	tbx-34	WBGene00006553		C48E7.5	cof-2	WBGene00000583		C26F1.2	C26F1.2	cyp-32A1	WBGene00016147		W05H9.1	W05H9.1	W05H9.1	WBGene00021048
C18G1.2	elt-7	WBGene00015981		C48E7.6	C48E7.6	WBGene00016751		F58G4.1	F58G4.1	myo-5	WBGene00019064		Y106G6H.7	Y106G6H.7	sec-8	WBGene00004753
BE10.2	agmo-1	WBGene00007210		C15A11.5	col-7	WBGene00000596		F21F8.3	F21F8.3	asp-5	WBGene00000218		Y106G6H.9	Y106G6H.9	Y106G6H.9	WBGene00013721
F13E9.10	F13E9.10	WBGene00008759		T07D10.4	clec-15	WBGene00011584		F21F8.4	F21F8.4	asp-12	WBGene00017678		Y38H6C.1	Y38H6C.1	dct-16	WBGene00012615
Y111B2A.15	tpst-1	WBGene00013737		W08F4.6	mlt-8	WBGene00021095		T18H9.2	T18H9.2	asp-2	WBGene00000215		Y43C5B.2	Y43C5B.2	Y43C5B.2	WBGene00012785
F54C1.7	pat-10	WBGene00003934		W07A12.5	col-78	WBGene00000654		F44A2.3	F44A2.3	F44A2.3	WBGene00018403		Y47D3B.7	Y47D3B.7	sbp-1	WBGene00004735
F54F2.1	pat-2	WBGene00003929		F26B1.4	col-58	WBGene00000634		F36D4.3	F36D4.3	hum-2	WBGene00002036		ZK1127.10	ZK1127.10	cth-2	WBGene00022856
H14N18.1	unc-23	WBGene00006760		C15A11.6	col-62	WBGene00000638		K09G1.4	K09G1.4	dop-2	WBGene00001053		ZK1290.6	ZK1290.6	rnh-1.1	WBGene00022888
ZC101.2	unc-52	WBGene00006787		K08E5.3	mua-3	WBGene00003482		B0331.1	B0331.1	cyp-29A4	WBGene00007140		ZK384.2	ZK384.2	scl-20	WBGene00013972
C47E8.7	unc-112	WBGene00006836		R151.5	dpy-31	WBGene00006592		C50H2.1	C50H2.1	fshr-1	WBGene00008239		ZK520.4	ZK520.4	cul-2	WBGene00000837
T10H10.2	T10H10.2	WBGene00020426		F45G2.5	bli-5	WBGene00000255		T07C12.9	T07C12.9	anmt-3	WBGene00011573		ZK550.6	ZK550.6	ZK550.6	WBGene00014000
K04G7.3	ogt-1	WBGene00003858		T21D11.1	zmp-6	WBGene00020646		T06E8.1	T06E8.1	acl-2	WBGene00011543		ZK637.8	ZK637.8	unc-32	WBGene00006768
T20B5.3	oga-1	WBGene00020596		W05G11.3	col-88	WBGene00000663		T04C12.5	T04C12.5	act-2	WBGene00000064		ZK829.6	ZK829.6	tgt-1	WBGene00006566
F58A3.2	egl-15	WBGene00001184		K02D7.3	col-101	WBGene00000675		T02E9.3	T02E9.3	dop-5	WBGene00011382		B0218.3	B0218.3	pmk-1	WBGene00004055
F14F3.2	git-1	WBGene00008805		K07D8.1	mup-4	WBGene00003497		C52E4.2	C52E4.2	mif-2	WBGene00003235		C47G2.2	C47G2.2	unc-130	WBGene00006853
B0285.5	hse-5	WBGene00002003		ZK783.1	fbn-1	WBGene00022816		R07B7.13	R07B7.13	nhr-206	WBGene00011097		C53D6.2	C53D6.2	unc-129	WBGene00006852
F29F11.1	sqv-4	WBGene00005022		K04H4.1	emb-9	WBGene00001263		C13C4.2	C13C4.2	nhr-154	WBGene00007547		F38A6.1	F38A6.1	pha-4	WBGene00004013
F54G8.3	ina-1	WBGene00002081		T06D8.1	srap-1	WBGene00011522		C13C4.3	C13C4.3	nhr-136	WBGene00003726		F43C1.2	F43C1.2	mpk-1	WBGene00003401
R74.3	xbp-1	WBGene00006959		T24A11.3	toh-1	WBGene00006591		C27A7.3	C27A7.3	C27A7.3	WBGene00007755		Y11D7A.4	Y11D7A.4	rab-28	WBGene00004281
Y50D4C.4	sqv-6	WBGene00005024		F11H8.3	col-8	WBGene00000597		K12F2.1	K12F2.1	myo-3	WBGene00003515		B0304.1	B0304.1	hlh-1	WBGene00001948
Y34B4A.3	hst-6	WBGene00002031		F38A1.5	clec-166	WBGene00009518		C15C8.4	C15C8.4	C15C8.4	WBGene00007606		B0547.1	B0547.1	csn-5	WBGene00000817
Y71G12B.11	tln-1	WBGene00006771		F58F6.2	col-105	WBGene00000679		T22G5.6	T22G5.6	lbp-8	WBGene00002260		C04E7.2	C04E7.2	sor-3	WBGene00015429
ZC477.9	deb-1	WBGene00000942		ZK896.7	clec-186	WBGene00014138		C54G10.2	C54G10.2	rfc-1	WBGene00004337		C07B5.5	C07B5.5	nuc-1	WBGene00003828
C28H8.6	pxl-1	WBGene00016197		T02B11.7	nas-32	WBGene00003550		Y70C5C.1	Y70C5C.1	Y70C5C.1	WBGene00013492		C25D7.3	C25D7.3	sdc-3	WBGene00004747
C52E12.3	sqv-7	WBGene00005025		F17C11.3	col-153	WBGene00000726		Y102A5A.1	Y102A5A.1	cand-1	WBGene00013606		C34E10.7	C34E10.7	cnd-1	WBGene00000561
Y105E8A.6	unc-95	WBGene00006824		W03F8.5	lam-1	WBGene00002247		C47A10.1	C47A10.1	pgp-9	WBGene00004003		C37A2.4	C37A2.4	cye-1	WBGene00000871
C34F6.4	hst-2	WBGene00002029		K03B8.5	nas-19	WBGene00003538		ZK384.3	ZK384.3	asp-18	WBGene00013973		F14F3.1	F14F3.1	vab-3	WBGene00006870
T24D1.1	sqv-5	WBGene00005023		F41F3.4	col-139	WBGene00000712		F53F8.1	F53F8.1	klf-2	WBGene00009998		F56A8.7	F56A8.7	unc-64	WBGene00006798
				F57B7.4	mig-17	WBGene00003248		F38A6.3	F38A6.3	hif-1	WBGene00001851		K01G5.2	K01G5.2	hpl-2	WBGene00001996
				F25H8.3	gon-1	WBGene00001650		F57C12.4	F57C12.4	mrp-2	WBGene00003408		Y18D10A.5	Y18D10A.5	gsk-3	WBGene00001746
				T07H8.4	mec-1	WBGene00003165		F57C12.5	F57C12.5	mrp-1	WBGene00003407		T14F9.3	T14F9.3	hex-1	WBGene00020509
				T11F9.5	nas-21	WBGene00003540		F02G3.1	F02G3.1	ncam-1	WBGene00017184		T26C5.3	T26C5.3	T26C5.3	WBGene00012033
				F54E2.3	ketn-1	WBGene00004130		M02A10.2	M02A10.2	irk-2	WBGene00002150		B0035.8	B0035.8	his-48	WBGene00001922
				D2023.7	col-158	WBGene00000731		F53H8.3	F53H8.3	F53H8.3	WBGene00018779		C02B8.4	C02B8.4	hlh-8	WBGene00001953
				C34D4.9	nas-8	WBGene00003527		C52B11.3	C52B11.3	dop-4	WBGene00016872		C25A1.11	C25A1.11	aha-1	WBGene00000095
				F35G2.4	phy-2	WBGene00004025		C14E2.2	C14E2.2	got-1.3	WBGene00015771		F22F1.1	F22F1.1	hil-3	WBGene00001854
				K08C7.3	epi-1	WBGene00001328		T10H10.1	T10H10.1	hum-6	WBGene00002039		F45F2.4	F45F2.4	his-7	WBGene00001881
				AC3.6	col-151	WBGene00000724		ZK563.1	ZK563.1	slcf-2	WBGene00006865		F54C8.2	F54C8.2	cpar-1	WBGene00010036
				W09D12.1	zmp-4	WBGene00012364		R11G1.1	R11G1.1	R11G1.1	WBGene00020010		K02B9.4	K02B9.4	elt-3	WBGene00001251
				F15G9.4	him-4	WBGene00001863		F20B6.3	F20B6.3	mrp-6	WBGene00003412		R07B1.1	R07B1.1	vab-15	WBGene00006881
				C54D10.10	C54D10.10	WBGene00008304		F15A8.5	F15A8.5	dop-1	WBGene00001052		T05A6.1	T05A6.1	cki-1	WBGene00000516
				F57B1.3	col-159	WBGene00000732		K10C2.3	K10C2.3	asp-14	WBGene00019619		T19B10.11	T19B10.11	mxl-1	WBGene00003509
				F36D3.9	cpr-2	WBGene00000782		T14E8.3	T14E8.3	dop-3	WBGene00020506		T27F2.1	T27F2.1	skp-1	WBGene00004806
				ZK384.1	scl-19	WBGene00013971		K11G12.4	K11G12.4	smf-1	WBGene00004876		Y39B6A.2	Y39B6A.2	pph-5	WBGene00012665
				C54D1.5	lam-2	WBGene00016913		K11G12.7	K11G12.7	acr-3	WBGene00000043		Y49E10.1	Y49E10.1	rpt-6	WBGene00004506
				C43C3.3	dyf-7	WBGene00001123		R03E9.4	R03E9.4	irk-1	WBGene00002149		Y57E12AL.5	Y57E12AL.5	mdt-6	WBGene00003164
				F57B1.4	col-160	WBGene00000733		C54D1.1	C54D1.1	pgp-10	WBGene00004004		ZK131.7	ZK131.7	his-13	WBGene00001887
				C04F6.3	cht-1	WBGene00000503		F46H5.7	F46H5.7	F46H5.7	WBGene00018522		ZK652.5	ZK652.5	ceh-23	WBGene00000446
				C17G1.6	nas-37	WBGene00003553		C54D2.4	C54D2.4	sul-3	WBGene00006310		C09G9.7	C09G9.7	npax-4	WBGene00007496
				Y2H9A.3	col-162	WBGene00000735		K07E3.4	K07E3.4	K07E3.4	WBGene00019492		C18A3.1	C18A3.1	damt-1	WBGene00015939
				T19D2.1	adt-3	WBGene00020567		C28G1.2	C28G1.2	C28G1.2	WBGene00016187		C29F9.5	C29F9.5	C29F9.5	WBGene00016220
				K04E7.3	nas-33	WBGene00003551		D1073.1	D1073.1	trk-1	WBGene00017039		F11A10.1	F11A10.1	lex-1	WBGene00008682
				F08C6.1	adt-2	WBGene00000083		C43C3.1	C43C3.1	ifp-1	WBGene00002067		ZC204.2	ZC204.2	duxl-1	WBGene00022554
				F54F3.1	nid-1	WBGene00003738		F21G4.2	F21G4.2	mrp-4	WBGene00003410		W06E11.1	W06E11.1	W06E11.1	WBGene00021061
				W01F3.3	mlt-11	WBGene00012186		F31B12.1	F31B12.1	plc-1	WBGene00004036		K02D10.5	K02D10.5	snap-29	WBGene00019305
				EGAP7.1	dpy-3	WBGene00001065		T21E8.1	T21E8.1	pgp-6	WBGene00004000		T10H9.3	T10H9.3	syx-18	WBGene00020425
				K10C2.1	ctsa-2	WBGene00019617		T21E8.2	T21E8.2	pgp-7	WBGene00004001		Y22F5A.3	Y22F5A.3	ric-4	WBGene00004364
				H36L18.1	zmp-5	WBGene00010423		ZK455.7	ZK455.7	pgp-3	WBGene00003997		AC3.7	AC3.7	ugt-1	WBGene00007072
				C02B4.1	adt-1	WBGene00000082		F42E11.1	F42E11.1	pgp-4	WBGene00003998		C05C8.3	C05C8.3	fkb-3	WBGene00001428
				F02D10.1	col-183	WBGene00000756		C15A7.1	C15A7.1	lgc-23	WBGene00007594		F11A5.12	F11A5.12	stdh-2	WBGene00008678
				F59D12.4	gpn-1	WBGene00001687		F22E10.1	F22E10.1	pgp-12	WBGene00004006		C44H4.6	C44H4.6	C44H4.6	WBGene00008095
				F01G12.5	let-2	WBGene00002280		F22E10.2	F22E10.2	pgp-13	WBGene00004007		C27B7.8	C27B7.8	rap-1	WBGene00004307
				F38E9.2	nas-39	WBGene00003555		F22E10.3	F22E10.3	pgp-14	WBGene00004008		C36B1.1	C36B1.1	cle-1	WBGene00000527
				C17G10.1	C17G10.1	WBGene00015915		K11E4.3	K11E4.3	poml-1	WBGene00010775		Y43F8B.1	Y43F8B.1	Y43F8B.1	WBGene00012812
				F32A5.2	skpo-3	WBGene00017968		F14F4.3	F14F4.3	mrp-5	WBGene00003411		T07A9.6	T07A9.6	daf-18	WBGene00000913
				C26D10.5	eff-1	WBGene00001159		H13N06.6	H13N06.6	tbh-1	WBGene00006541		F01G12.5	F01G12.5	let-2	WBGene00002280
				T22C8.2	chhy-1	WBGene00011923		E03G2.2	E03G2.2	mrp-3	WBGene00003409		C05H8.1	C05H8.1	ckk-1	WBGene00000518
				C46A5.9	hcf-1	WBGene00001827		B0395.2	B0395.2	mboa-1	WBGene00007174		F47G6.1	F47G6.1	dyb-1	WBGene00001115
				F30H5.3	F30H5.3	WBGene00017937		C06G1.1	C06G1.1	C06G1.1	WBGene00015545		ZK669.4	ZK669.4	dbt-1	WBGene00014054
				F25B4.9	clec-1	WBGene00017772		T01C8.4	T01C8.4	got-1.1	WBGene00020145		C26C6.2	C26C6.2	goa-1	WBGene00001648
				ZK39.3	clec-94	WBGene00013928		T25G12.1	T25G12.1	T25G12.1	WBGene00020809		C18C4.5	C18C4.7	C18C4.7	WBGene00015968
				F36F12.5	clec-207	WBGene00018096		T25G12.7	T25G12.7	dhs-30	WBGene00000993		ZK1067.6	ZK1067.6	sym-2	WBGene00006367
				R06C7.4	cpg-3	WBGene00011063		F10D7.5	F10D7.5	F10D7.5	WBGene00017342		C03B1.12	C03B1.12	lmp-1	WBGene00003053
				W09H1.6	lec-1	WBGene00002264		F11C7.4	F11C7.4	crb-1	WBGene00000792		C44C1.3	C44C1.3	ncs-1	WBGene00003563
				W07B8.1	cpr-8	WBGene00021070		F28C1.2	F28C1.2	egl-10	WBGene00001179		C02F12.7	C02F12.7	tag-278	WBGene00015356
				W04G3.3	lpr-4	WBGene00012257		R07B7.16	R07B7.16	nhr-209	WBGene00011100		F43G9.3	F43G9.3	slc-25A42	WBGene00009666
				F48E8.1	lon-1	WBGene00003055		T12C9.1	T12C9.1	nhr-273	WBGene00020460		C48E7.6	C48E7.6	C48E7.6	WBGene00016751
				F38E1.7	mom-2	WBGene00003395		M03E7.4	M03E7.4	lrpc-1	WBGene00019756		K07A9.2	K07A9.2	cmk-1	WBGene00000553
				F13D12.6	ctsa-1.2	WBGene00008741		ZK813.5	ZK813.5	ZK813.5	WBGene00022824		Y48C3A.4	Y48C3A.4	ztf-22	WBGene00012988
				F41C3.5	ctsa-1.1	WBGene00018271		Y73B6BL.42	Y73B6BL.42	acr-25	WBGene00043066		W06A7.3	W06A7.3	ret-1	WBGene00004336
				C07G2.1	cpg-1	WBGene00000465		Y108G3AL.7	Y108G3AL.7	arid-1	WBGene00044689		Y54G2A.25	Y54G2A.25	lad-2	WBGene00002243
				W04G3.2	lpr-5	WBGene00012256		D2062.12	D2062.12	lgc-28	WBGene00044301		F11H8.2	F11H8.2	lgc-38	WBGene00017389
				W04G3.8	lpr-3	WBGene00012261		Y73B6BL.13	Y73B6BL.13	mif-4	WBGene00003237		C48E7.5	C48E7.5	cof-2	WBGene00000583
				DY3.7	sup-17	WBGene00006324		Y57E12B.3	Y57E12B.3	lipl-6	WBGene00021963		C29A12.4	C29A12.4	nrx-1	WBGene00007799
				C10F3.1	cpg-4	WBGene00015677		ZC504.2	ZC504.2	acr-8	WBGene00000047		F49H12.6	F49H12.6	acl-4	WBGene00018657
				T25F10.2	dbl-1	WBGene00000936		C28G1.5	C28G1.5	rcs-1	WBGene00016190		T05D4.1	T05D4.1	aldo-1	WBGene00011474
				W08D2.1	egl-20	WBGene00001188		ZK1240.8	ZK1240.8	ZK1240.8	WBGene00022872		T07C4.9	T07C4.9	nex-2	WBGene00003589
				K10B4.6	cwn-1	WBGene00000857		Y54E10BR.7	Y54E10BR.7	mod-5	WBGene00003387		F32B5.8	F32B5.8	cpz-1	WBGene00000788
				ZK1290.12	wrt-1	WBGene00006947		Y43F8C.12	Y43F8C.12	mrp-7	WBGene00003413		C01G8.5	C01G8.5	erm-1	WBGene00001333
				ZK678.5	wrt-4	WBGene00006950		T01C3.10	T01C3.10	nmr-2	WBGene00003775		F55F10.1	F55F10.1	F55F10.1	WBGene00018898
				C29F3.2	wrt-8	WBGene00006954		T18D3.4	T18D3.4	myo-2	WBGene00003514		R148.6	R148.6	heh-1	WBGene00006452
				C25A1.8	clec-87	WBGene00007709		F56C4.3	F56C4.3	glb-19	WBGene00010146		C02C6.1	C02C6.1	dyn-1	WBGene00001130
				ZK858.3	clec-91	WBGene00014117		Y54F10AM.5	Y54F10AM.5	Y54F10AM.5	WBGene00021849		ZK270.2	ZK270.2	frm-1	WBGene00001488
				F43G9.10	mfap-1	WBGene00009671		T02B11.8	T02B11.8	T02B11.8	WBGene00044776		B0272.1	B0272.1	tbb-4	WBGene00006538
				ZK154.7	adm-4	WBGene00000075		Y38C9B.1	Y38C9B.1	cyp-29A3	WBGene00021412		F42G9.9	F42G9.9	ptl-1	WBGene00004212
				Y55B1AR.1	lec-6	WBGene00002269		M6.3	M6.3	pha-2	WBGene00004011		ZC416.6	ZC416.6	ltah-1.2	WBGene00022610
				F22B5.3	cut-3	WBGene00009041		K07F5.16	K07F5.16	K07F5.16	WBGene00010640		ZK337.1	ZK337.1	tep-1	WBGene00013969
				Y43C5A.2	Y43C5A.2	WBGene00012782		R102.9	R102.9	glb-21	WBGene00011296		C26G2.1	C26G2.1	syg-2	WBGene00007750
				F11F1.6	mig-18	WBGene00003249		Y18D10A.3	Y18D10A.3	Y18D10A.3	WBGene00012476		ZC178.2	ZC178.2	ZC178.2	WBGene00022536
				F45G2.1	nas-1	WBGene00003520		Y5H2B.5	Y5H2B.5	cyp-32B1	WBGene00021167		ZK669.1	ZK669.1	spv-1	WBGene00014051
				C28A5.3	nex-3	WBGene00003590		ZK1240.5	ZK1240.5	ZK1240.5	WBGene00022870		R144.4	R144.4	wip-1	WBGene00020094
				F26A1.12	clec-157	WBGene00017810		ZK863.9	ZK863.9	clec-224	WBGene00044790		W08F4.3	W08F4.3	W08F4.3	WBGene00021093
				Y39A3CL.6	pvf-1	WBGene00004249		Y40B10A.8	Y40B10A.8	nhr-86	WBGene00003676		K07E3.8	K07E3.8	vem-1	WBGene00006890
				T22E7.1	lron-8	WBGene00020693		Y39B6A.22	Y39B6A.22	asp-15	WBGene00012681		F56C11.1	F56C11.1	bli-3	WBGene00000253
				B0432.12	clec-117	WBGene00015193		Y39B6A.24	Y39B6A.24	asp-17	WBGene00012683		F57F5.5	F57F5.5	pkc-1	WBGene00004032
				F35D11.7	clec-136	WBGene00018047		Y32G9A.4	Y32G9A.4	srp-3	WBGene00005644		F53G12.3	F53G12.3	duox-2	WBGene00018771
				T19E7.1	clec-178	WBGene00020585		Y39B6A.23	Y39B6A.23	asp-16	WBGene00012682		Y110A7A.10	Y110A7A.10	aap-1	WBGene00000001
				F53F1.5	cut-2	WBGene00009983		Y38C1AA.11	Y38C1AA.11	prdx-6	WBGene00021401		C12D8.10	C12D8.10	akt-1	WBGene00000102
				F40E10.1	hch-1	WBGene00001828		Y46E12BL.1	Y46E12BL.1	tig-3	WBGene00021594		C09G12.8	C09G12.8	ced-10	WBGene00000424
				C25B8.3	cpr-6	WBGene00000786		ZK1240.9	ZK1240.9	ZK1240.9	WBGene00022873		C09B8.7	C09B8.7	pak-1	WBGene00003911
				C29E6.1	let-653	WBGene00002827		Y71H2AM.25	Y71H2AM.25	Y71H2AM.25	WBGene00044760		ZK1058.2	ZK1058.2	pat-3	WBGene00003930
				C03E10.6	clec-222	WBGene00007283		ZK697.8	ZK697.8	ZK697.8	WBGene00022808		T23G5.5	T23G5.5	dat-1	WBGene00000934
				T09F5.9	clec-47	WBGene00011668		Y48E1B.16	Y48E1B.16	clec-145	WBGene00013013		C02F12.1	C02F12.1	tsp-17	WBGene00006643
				K03B4.7	cpg-8	WBGene00019357		Y50E8A.7	Y50E8A.7	lipl-8	WBGene00013050		C35D10.9	C35D10.9	ced-4	WBGene00000418
				Y71F9B.8	lron-11	WBGene00022129		ZK1320.4	ZK1320.4	cyp-13A10	WBGene00014254		Y45F10B.10	Y45F10B.10	qui-1	WBGene00004265
				F42A6.9	elks-1	WBGene00018330		Y76A2B.6	Y76A2B.6	scav-2	WBGene00013578		C01A2.4	C01A2.4	C01A2.4	WBGene00007216
				B0280.5	cpg-2	WBGene00015102		ZC373.1	ZC373.1	cbs-1	WBGene00013866		T14G10.6	T14G10.6	tsp-12	WBGene00006638
				R13F6.8	clec-158	WBGene00020067		C03B1.13	C03B1.13	C03B1.13	WBGene00015381		C50D2.2	C50D2.2	C50D2.2	WBGene00016806
				F10F2.8	clec-153	WBGene00008660		C28G1.6	C28G1.6	C28G1.6	WBGene00016191		C03C10.1	C03C10.1	kin-19	WBGene00002202
				Y39A1B.1	clec-163	WBGene00012661		ZK180.4	ZK180.4	sar-1	WBGene00022678		F52E10.5	F52E10.5	ifa-3	WBGene00002051
				C44F1.3	lec-4	WBGene00002267		F56C9.1	F56C9.1	gsp-2	WBGene00001748		F10C1.7	F10C1.7	ifb-2	WBGene00002054
				Y40D12A.2	ctsa-4.2	WBGene00021503		F55F3.1	F55F3.1	aakb-1	WBGene00010115		T26A5.9	T26A5.9	dlc-1	WBGene00001005
				M88.6	pan-1	WBGene00003915		CC8.a	CC8.2	CC8.2	WBGene00016987		M18.2	M18.2	dlc-2	WBGene00010888
				Y41C4A.5	pqn-84	WBGene00004165		F52D10.3	F52D10.3	ftt-2	WBGene00001502		T21E12.4	T21E12.4	dhc-1	WBGene00000962
				F58A4.5	clec-161	WBGene00010228		C47B2.4	C47B2.4	pbs-2	WBGene00003948		W10C8.2	W10C8.2	pop-1	WBGene00004077
				Y52B11A.5	clec-92	WBGene00013125		F29F11.6	F29F11.6	gsp-1	WBGene00001747		F42C5.8	F42C5.8	rps-8	WBGene00004477
				Y71A12B.6	clec-112	WBGene00013503		W02F12.5	W02F12.5	dlst-1	WBGene00020950		F29G9.5	F29G9.5	rpt-2	WBGene00004502
				F57C9.2	clec-90	WBGene00019009		LLC1.3	LLC1.3	dld-1	WBGene00010794		F43D9.4	F43D9.4	sip-1	WBGene00004798
				F26F2.6	clec-263	WBGene00009171		F26E4.1	F26E4.1	sur-6	WBGene00006352		Y22D7AL.5	Y22D7AL.5	hsp-60	WBGene00002025
				ZK39.4	clec-93	WBGene00013929		F49B2.5	F49B2.5	src-2	WBGene00005078		T09B4.10	T09B4.10	chn-1	WBGene00000500
				C09D1.2	clec-89	WBGene00015631		R107.7	R107.7	gst-1	WBGene00001749		F59G1.7	F59G1.7	frh-1	WBGene00001486
				ZK39.6	clec-97	WBGene00013931		ZC53.7	ZC53.7	rgs-9	WBGene00004352		F57B10.11	F57B10.11	bag-1	WBGene00000236
				Y26D4A.6	clec-108	WBGene00012504		R07E5.2	R07E5.2	prdx-3	WBGene00011110		H14N18.1	H14N18.1	unc-23	WBGene00006760
				ZK39.5	clec-96	WBGene00013930		T11B7.3	T11B7.3	col-118	WBGene00000692		T15B7.15	T15B7.15	T15B7.15	WBGene00020527
				Y18D10A.10	clec-104	WBGene00012480		F55A12.4	F55A12.4	dhs-2	WBGene00000966		T28F2.6	T28F2.6	col-50	WBGene00000627
				ZK39.2	clec-95	WBGene00013927		F54F3.3	F54F3.3	lipl-1	WBGene00010062		R12B2.4	R12B2.4	him-10	WBGene00001869
				ZK39.8	clec-99	WBGene00013933		T06D8.3	T06D8.3	plpr-1	WBGene00011524		F32E10.4	F32E10.4	ima-3	WBGene00002074
				Y18D10A.12	clec-106	WBGene00012482		C14F11.1	C14F11.1	got-2.2	WBGene00015778		K08E7.2	K08E7.2	hsb-1	WBGene00002002
				F47G4.1	clec-113	WBGene00009822		F47G4.3	F47G4.3	gpdh-1	WBGene00009824		W08F4.8	W08F4.8	cdc-37	WBGene00021097
				K02A11.3	endu-1	WBGene00010488		T02G5.7	T02G5.7	T02G5.7	WBGene00020166		D2030.9	D2030.9	wdr-23	WBGene00008419
				T03F1.10	clec-53	WBGene00020191		T03D8.1b	T03D8.1	num-1	WBGene00003830		Y18D10A.19	Y18D10A.19	fkb-2	WBGene00001427
				F15D3.2	clec-101	WBGene00008853		Y39B6B.g	Y39B6A.20	asp-1	WBGene00000214		F26D10.3	F26D10.3	hsp-1	WBGene00002005
				E01A2.3	lin-44	WBGene00003029		C28C12.5	C28C12.5	spp-8	WBGene00004993		F39B2.10	F39B2.10	dnj-12	WBGene00001030
				H16D19.1	clec-13	WBGene00010399		F25G6.3	F25G6.3	acr-16	WBGene00000055		Y110A7A.17	Y110A7A.17	mat-1	WBGene00003132
				Y26D4A.4	clec-107	WBGene00012502		T25B6.2	T25B6.2	nep-22	WBGene00020788		F10C5.1	F10C5.1	mat-3	WBGene00003134
				E03H4.10	clec-17	WBGene00008477		T22H6.2	T22H6.2	alh-13	WBGene00011938		F10B5.6	F10B5.6	emb-27	WBGene00001281
				C54C8.7	clec-11	WBGene00008294		ZK484.2	ZK484.2	haf-9	WBGene00001819		C18C4.10	C18C4.10	klc-2	WBGene00002215
				K07A1.8	ile-1	WBGene00002070		Y75B12B.6	Y75B12B.6	plc-2	WBGene00004037		T05C12.7	T05C12.7	cct-1	WBGene00000377
				T23G11.6	lron-9	WBGene00011971		AAB21850	C14F5.5	sem-5	WBGene00004774		T21B10.7	T21B10.7	cct-2	WBGene00000378
				F26E4.7	F26E4.7	WBGene00009162		BAA77765	B0414.2	rnt-1	WBGene00004393		F55C7.7	F55C7.7	unc-73	WBGene00006805
				K10D3.4	K10D3.4	WBGene00010738		AAC82328	R09B3.1	exo-3	WBGene00001372		B0240.3	B0240.3	daf-11	WBGene00000907
				F57F5.1	cpr-9	WBGene00010204		CAA33327	K10B3.7	gpd-3	WBGene00001685		Y53C12A.1	Y53C12A.1	wee-1.3	WBGene00006940
				F53B6.2	madd-4	WBGene00009958		CAA33320	ZK154.3	mec-7	WBGene00003171		C41G7.5	C41G7.5	ahr-1	WBGene00000096
				T27D12.3	clec-144	WBGene00012086		AAD03689	T12C9.6	nhr-16	WBGene00003615		T05E11.3	T05E11.3	enpl-1	WBGene00011480
				C17F4.1	clec-124	WBGene00015909		AAB48299	C56A3.7	cav-2	WBGene00000302		ZC395.10	ZC395.10	daf-41	WBGene00022599
				F35D11.10	clec-139	WBGene00018050		CAA51446	K10B4.6	cwn-1	WBGene00000857		R09E10.7	R09E10.7	ebax-1	WBGene00004140
				W10G11.15	clec-129	WBGene00021145		CAA74394	Y54G11A.6	ctl-1	WBGene00000830		F31D4.3	F31D4.3	fkb-6	WBGene00001431
				F35D11.9	clec-138	WBGene00018049		AAD12252	T22B7.1	egl-13	WBGene00001182		R151.7	R151.7	hsp-75	WBGene00020110
				W04H10.4	clec-118	WBGene00021032		CAA67197	F21F3.5	unc-38	WBGene00006774		C12C8.1	C12C8.1	hsp-70	WBGene00002026
				T05A7.2	clec-140	WBGene00020220		AAC06337	F59E10.2	cyn-4	WBGene00000880		T12D8.8	T12D8.8	hip-1	WBGene00011735
				EEED8.11	clec-141	WBGene00017139		AAD30115	ZK1290.2	tph-1	WBGene00006600		F43E2.8	F43E2.8	hsp-4	WBGene00002008
				W10G11.11	clec-134	WBGene00021141		CAA82752	C18C4.10	klc-2	WBGene00002215		C37H5.8	C37H5.8	hsp-6	WBGene00002010
				ZK666.3	clec-58	WBGene00014043		AAD44756	Y66H1B.4	spl-1	WBGene00004981		T19B4.4	T19B4.4	dnj-21	WBGene00001039
				C41H7.7	clec-3	WBGene00016577		AAD03684	F33D4.1	nhr-8	WBGene00003607		T09B4.9	T09B4.9	tin-44	WBGene00020383
				C08H9.1	ctsa-3.2	WBGene00007462		AAC14017	Y48B6A.7	ace-4	WBGene00000038		F45G2.8	F45G2.8	F45G2.8	WBGene00009734
				F35C5.7	clec-64	WBGene00009395		AAC14016	Y44E3A.2	ace-2	WBGene00000036		F54C9.2	F54C9.2	stc-1	WBGene00006059
				ZK20.1	ghi-1	WBGene00013923		AAA96983	C01H6.5	nhr-23	WBGene00003622		C08F8.1	C08F8.1	pfd-1	WBGene00007443
				Y25C1A.1	clec-123	WBGene00021288		AAC14022	Y48B6A.8	ace-3	WBGene00000037		H20J04.5	H20J04.5	pfd-2	WBGene00019220
				R07C3.1	clec-43	WBGene00019917		AAC98095	T26H10.1	des-2	WBGene00000955		T06G6.9	T06G6.9	pfd-3	WBGene00006889
				C04H5.2	clec-147	WBGene00007313		AAD48771	Y40H4A.1	gar-3	WBGene00001519		B0035.4	B0035.4	pfd-4	WBGene00007107
				W10G11.14	clec-130	WBGene00021144		AAA28002	ZC477.9	deb-1	WBGene00000942		R151.9	R151.9	pfd-5	WBGene00020112
				K10B2.3	clec-88	WBGene00019606		AAC15827	F59C12.2	ser-1	WBGene00004776		F21C3.5	F21C3.5	pfd-6	WBGene00009004
				C16A11.8	clec-135	WBGene00015821		CAA30857	F07A5.7	unc-15	WBGene00006754		D2024.2	D2024.2	afmd-1	WBGene00017051
				ZK892.1	lec-3	WBGene00002266		CAA84428	C06G3.10	cogc-2	WBGene00000585		Y45F10A.3	Y45F10A.3	afmd-2	WBGene00012866
				F35C5.9	clec-66	WBGene00009397		Y5F2A.4	Y5F2A.4	Y5F2A.4	WBGene00012385		C55B7.5	C55B7.5	uri-1	WBGene00016944
				F35C5.6	clec-63	WBGene00009394		H02I12.8	H02I12.8	cyp-31A2	WBGene00010354		ZK632.6	ZK632.6	cnx-1	WBGene00000567
				C47G2.1	cut-1	WBGene00000851		C33H5.14	C33H5.14	ntp-1	WBGene00016380		F55A11.3	F55A11.3	sel-11	WBGene00004768
				ZK666.7	clec-61	WBGene00014047		C08F8.2	C08F8.2	C08F8.2	WBGene00007444		ZK637.5	ZK637.5	asna-1	WBGene00014025
				F35C5.5	clec-62	WBGene00009393		F23B12.8	F23B12.8	bmk-1	WBGene00000257		T05H10.5	T05H10.5	ufd-2	WBGene00006734
				K10B2.2	ctsa-4.1	WBGene00019605		Y40B10A.h	Y40B10A.1	lbp-9	WBGene00021486		F59F4.2	F59F4.2	serp-1.1	WBGene00010337
				F32A5.3	ctsa-3.1	WBGene00017969		G_YK7584	K07C11.5	cri-2	WBGene00019478		F59A2.6	F59A2.6	golg-4	WBGene00010306
				C16C8.2	skpo-2	WBGene00015841		G_YK7564	C43F9.8	efn-2	WBGene00001163		F26H9.6	F26H9.6	rab-5	WBGene00004268
				W09G10.6	clec-125	WBGene00021118		G_YK6811	W06D12.3	fat-5	WBGene00001397		W03C9.3	W03C9.3	rab-7	WBGene00004271
				C56E6.6	lron-15	WBGene00016974		G_YK3802	C17G1.7	cysl-1	WBGene00007653		C32D5.9	C32D5.9	lgg-1	WBGene00002980
				F14B4.1	F14B4.1	WBGene00008779		G_YK53	F54D8.3	alh-1	WBGene00000107		ZK593.6	ZK593.6	lgg-2	WBGene00002981
				T05C12.10	qua-1	WBGene00004264		G_YK8603	E01A2.7	poml-2	WBGene00017089		Y60A3A.1	Y60A3A.1	unc-51	WBGene00006786
				C49C3.13	clec-198	WBGene00008203		G_YK8799	T23H4.2	nhr-69	WBGene00003659		T19E7.3	T19E7.3	bec-1	WBGene00000247
				T20D3.1	clec-183	WBGene00011855		G_yc702D5	W02D3.3	mec-6	WBGene00003170		F53F10.4	F53F10.4	unc-108	WBGene00006833
				T21D12.12	T21D12.12	WBGene00020651		G_YK4662	T06D8.5	cox-15	WBGene00011526		R10E11.8	R10E11.8	vha-1	WBGene00006910
				Y77E11A.9	clec-171	WBGene00022312		G_YK1924	F21F8.7	asp-6	WBGene00000219		Y47H9C.4	Y47H9C.4	ced-1	WBGene00000415
				C42D4.11	clec-179	WBGene00016597		G_YK4377	T01C8.5	got-1.2	WBGene00020146		D2005.5	D2005.5	drh-3	WBGene00008400
				Y54G2A.14	clec-83	WBGene00021879		G_YK8483	Y43C5A.2	Y43C5A.2	WBGene00012782		F08C6.3	F08C6.3	vps-52	WBGene00007059
				Y55F3C.5	clec-164	WBGene00021949		G_YK5125	T09B4.8	T09B4.8	WBGene00020382		T05G5.8	T05G5.8	vps-53	WBGene00011502
				B0218.6	clec-51	WBGene00015050		F44B9.9	F44B9.9	F44B9.9	WBGene00018410		F53G12.1	F53G12.1	rab-11.1	WBGene00004274
				ZK896.6	clec-187	WBGene00014137		R01H2.4	R01H2.4	R01H2.4	WBGene00019812		Y87G2A.10	Y87G2A.10	vps-28	WBGene00013598
				F38A1.4	clec-167	WBGene00009517		C29E4.7	C29E4.7	gsto-1	WBGene00016204		F32D1.1	F32D1.1	figl-1	WBGene00017981
				C24F3.3	nas-12	WBGene00003531		C16C10.10	C16C10.10	glod-4	WBGene00006448		C34G6.7	C34G6.7	stam-1	WBGene00004109
				Y46C8AL.3	clec-70	WBGene00021581		F42A10.3	F42A10.3	anmt-2	WBGene00018340		Y49E10.11	Y49E10.11	tat-1	WBGene00013034
				R08C7.6	clec-175	WBGene00019950		T28D6.9	T28D6.9	pen-2	WBGene00003975		B0303.9	B0303.9	vps-33.1	WBGene00015130
				F09E8.6	nas-14	WBGene00003533		Y56A3A.3	Y56A3A.3	mif-1	WBGene00003234		F56H1.1	F56H1.1	che-14	WBGene00000493
				F38A1.7	clec-168	WBGene00009520		ZK632.8	ZK632.8	arl-5	WBGene00000189		R144.1	R144.1	klp-6	WBGene00002218
				Y46C8AL.1	clec-73	WBGene00021579		Y47D3A.15	Y47D3A.15	aakb-2	WBGene00012928		C05D9.1	C05D9.1	snx-1	WBGene00004927
				C49C3.12	clec-197	WBGene00008202		T05G5.6	T05G5.6	ech-6	WBGene00001155		Y87G2A.4	Y87G2A.4	aex-6	WBGene00000089
				T05A1.3	lron-14	WBGene00011454		C54G6.f	F54A5.1	hmbx-1	WBGene00018786		Y47D3A.25	Y47D3A.25	rab-35	WBGene00004284
				M199.4	clec-190	WBGene00010953		D2030.4	D2030.4	D2030.4	WBGene00008414		T10H9.4	T10H9.4	snb-1	WBGene00004897
				C18H7.1	C18H7.1	WBGene00015993		F52C6.k	F52C6.4	F52C6.4	WBGene00018661		F55A11.2	F55A11.2	syx-5	WBGene00006373
				F38A1.10	clec-165	WBGene00009523		Y51H1A.3a	Y51H1A.3	Y51H1A.3	WBGene00013094		F35H10.4	F35H10.4	vha-5	WBGene00006914
				F54D1.2	col-126	WBGene00000700		Y57G11C.12	Y57G11C.12	nuo-3	WBGene00013308		T01H3.1	T01H3.1	vha-4	WBGene00006913
				C49C8.5	C49C8.5	WBGene00016769		K08B4.6	K08B4.6	cpi-1	WBGene00000535		F52E4.7	F52E4.7	sec-3	WBGene00018703
				F47C12.4	clec-79	WBGene00018548		F26D10.12	F26D10.12	clec-196	WBGene00009156		T23G7.4	T23G7.4	sec-5	WBGene00004752
				Y60A3A.2	clec-260	WBGene00013357		CAA54319	C08A9.1	sod-3	WBGene00004932		C33H5.9	C33H5.9	sec-10	WBGene00016376
				F58H1.4	flr-2	WBGene00001466		CAA78450	ZK524.1	spe-4	WBGene00004958		C43E11.8	C43E11.8	exoc-7	WBGene00016606
				ZC155.1	nex-1	WBGene00003588		CAA53080	W09B12.1	ace-1	WBGene00000035		Y105E8B.2	Y105E8B.2	exoc-8	WBGene00013687
				C05D11.4	let-756	WBGene00002881		CAA45773	F46C8.6	dpy-7	WBGene00001069		F38E9.2	F38E9.2	nas-39	WBGene00003555
				K07C11.3	timp-1	WBGene00019476		C06A1.1	C06A1.1	cdc-48.1	WBGene00007352		C07G1.5	C07G1.5	hgrs-1	WBGene00004101
				C37H5.1	nex-4	WBGene00003591		C02F4.2	C02F4.2	tax-6	WBGene00006527		C56C10.3	C56C10.3	vps-32.1	WBGene00016961
				Y38H6C.8	Y38H6C.8	WBGene00012621		F15A2.6	F15A2.6	sad-1	WBGene00004719		F40F8.8	F40F8.8	arrd-6	WBGene00009579
				T15B7.1	T15B7.1	WBGene00020516		B0395.3	B0395.3	B0395.3	WBGene00007175		C09G12.9	C09G12.9	tsg-101	WBGene00015658
				F07C4.2	clec-45	WBGene00017199		T01C8.1	T01C8.1	aak-2	WBGene00020142		T23G11.7	T23G11.7	T23G11.7	WBGene00011972
				Y68A4B.2	clec-242	WBGene00013471		C47D12.8	C47D12.8	xpf-1	WBGene00008140		D2007.5	D2007.5	atg-13	WBGene00017045
				C31G12.2	clec-245	WBGene00007851		T27E9.3	T27E9.3	cdk-5	WBGene00000407		F54G8.4	F54G8.4	nhl-1	WBGene00003597
				W01A11.4	lec-10	WBGene00002273		M117.3	M117.3	M117.3	WBGene00010919		C09H6.1	C09H6.1	spr-4	WBGene00005009
				M162.2	clec-258	WBGene00010928		F18C5.2	F18C5.2	wrn-1	WBGene00006944		W01B6.1	W01B6.1	cwn-2	WBGene00000858
				C29F3.4	clec-231	WBGene00007805		C16A3.10	C16A3.10	oatr-1	WBGene00015814		R160.1	R160.1	dpy-23	WBGene00001082
				C29F3.5	clec-230	WBGene00007806		K11H3.1	K11H3.1	gpdh-2	WBGene00010778		ZK180.4	ZK180.4	sar-1	WBGene00022678
				Y102A5C.16	clec-239	WBGene00013621		F54G8.2	F54G8.2	dgk-3	WBGene00000960		F45E4.1	F45E4.1	warf-1	WBGene00000190
				F17C11.5	clec-221	WBGene00008916		C06E8.5	C06E8.5	C06E8.5	WBGene00015544		T14G12.2	T14G12.2	aex-4	WBGene00006454
				Y53H1A.3	clec-100	WBGene00013179		F14F7.2	F14F7.2	cyp-13A11	WBGene00008809		T11F8.3	T11F8.3	rme-2	WBGene00004374
				F35B12.4	piit-1	WBGene00009384		F44B9.4	F44B9.4	cit-1.1	WBGene00000507		F45D3.5	F45D3.5	sel-1	WBGene00004759
				F26D11.5	clec-216	WBGene00017822		G_YK1384	T04C10.1	mbk-1	WBGene00003149		F49E7.1	F49E7.1	rme-6	WBGene00004377
				T04F3.2	smoc-1	WBGene00011437		G_YK7607	F44A6.2	sex-1	WBGene00004786		T05B11.3	T05B11.3	clic-1	WBGene00020246
				F52E1.2	F52E1.2	WBGene00018692		F45G2.6	F45G2.6	trf-1	WBGene00006612		T20B5.1	T20B5.1	apa-2	WBGene00000161
				F36G9.11	clec-232	WBGene00009487		C36A4.1	C36A4.1	cyp-25A1	WBGene00007963		F02E8.3	F02E8.3	aps-2	WBGene00000157
				F08H9.6	clec-57	WBGene00008594		F10F2.4	F10F2.4	lron-5	WBGene00008656		Y71H2B.10	Y71H2B.10	apb-1	WBGene00000160
				F49A5.4	clec-24	WBGene00009856		Y50D7A.h	Y50D7A.2	xpd-1	WBGene00021752		F56D12.6	F56D12.6	fcho-1	WBGene00018974
				T25E12.9	clec-29	WBGene00012024		Y53G8B.1	Y53G8B.1	Y53G8B.1	WBGene00021817		Y73C8B.4	Y73C8B.4	lag-2	WBGene00002246
				Y102A5B.2	clec-35	WBGene00013608		T19C3.5	T19C3.5	T19C3.5	WBGene00020563		F02A9.6	F02A9.6	glp-1	WBGene00001609
				F49A5.5	clec-28	WBGene00009857		Y47D3A.11	Y47D3A.11	wht-8	WBGene00012925		T13F2.8	T13F2.8	cav-1	WBGene00000301
				F08H9.8	clec-54	WBGene00008596		Y50D7A.g	Y50D7A.3	Y50D7A.3	WBGene00021753		Y116A8C.36	Y116A8C.36	itsn-1	WBGene00006405
				F20D6.3	srp-8	WBGene00005649		Y75B8A.26	Y75B8A.26	mrp-8	WBGene00003414		ZK1248.3	ZK1248.3	ehs-1	WBGene00001224
				Y102A5B.1	clec-27	WBGene00013607		T23F11.3	T23F11.3	cdka-1	WBGene00011955		F25B3.1	F25B3.1	ehbp-1	WBGene00009098
				F39G3.8	tig-2	WBGene00006570		C36A4.6	C36A4.6	cyp-25A4	WBGene00007967		Y42H9AR.3	Y42H9AR.3	rabs-5	WBGene00021538
				F32H5.1	F32H5.1	WBGene00009347		C23G10.1	C23G10.1	C23G10.1	WBGene00016010		C44C1.4	C44C1.4	vps-45	WBGene00016643
				Y73C8C.2	clec-210	WBGene00022261		C44F1.2	C44F1.2	gmeb-3	WBGene00008092		ZK930.1	ZK930.1	vps-15	WBGene00014151
				Y102A5B.3	clec-37	WBGene00013609		F10E9.6	F10E9.6	mig-10	WBGene00003243		F53A2.8	F53A2.8	mtm-6	WBGene00003478
				C03G6.19	srp-6	WBGene00005647		C54C6.2	C54C6.2	ben-1	WBGene00000248		F46F6.1	F46F6.1	rme-4	WBGene00004375
				F08H9.9	clec-55	WBGene00008597		K10F12.4	K10F12.4	gsto-3	WBGene00019636		Y17G7B.15	Y17G7B.15	cnt-1	WBGene00000565
				R09B5.12	chil-14	WBGene00019980		C07G2.2b	C07G2.2	atf-7	WBGene00000223		Y55D9A.1	Y55D9A.1	efa-6	WBGene00013223
				F10G2.3	clec-7	WBGene00017364		F37C12.7	F37C12.7	acs-4	WBGene00018152		F45E1.7	F45E1.7	sdpn-1	WBGene00018467
				F59A7.1	clec-206	WBGene00019089		C48B4.4a	C48B4.4	ced-7	WBGene00000421		D1037.4	D1037.4	rab-8	WBGene00004272
				Y46H3B.2	clec-204	WBGene00021603		C16C10.12	C16C10.12	wht-3	WBGene00007631		R10E12.1	R10E12.1	alx-1	WBGene00007010
				F16H6.1	clec-42	WBGene00008891		C36A4.2	C36A4.2	cyp-25A2	WBGene00007964		F54E7.3	F54E7.3	par-3	WBGene00003918
				B0365.6	clec-41	WBGene00007153		F44B9.3	F44B9.3	cit-1.2	WBGene00000508		T26E3.3	T26E3.3	par-6	WBGene00003921
				F36F12.6	clec-208	WBGene00018097		F56F11.3	F56F11.3	klf-1	WBGene00018990		F09E5.1	F09E5.1	pkc-3	WBGene00004034
				ZC15.6	clec-261	WBGene00013834		Y42G9A.3	Y42G9A.3	Y42G9A.3	WBGene00021533		R07G3.1	R07G3.1	cdc-42	WBGene00000390
				C14A6.1	clec-48	WBGene00007565		W05G11.6	W05G11.6	pck-1	WBGene00021043		Y51H4A.3	Y51H4A.3	rho-1	WBGene00004357
				F20D6.4	srp-7	WBGene00005648		H06I04.3b	H06I04.3	H06I04.3	WBGene00019168		Y57G11C.24	Y57G11C.24	eps-8	WBGene00001330
				W02G9.4	W02G9.4	WBGene00020954		Y39A1B.3	Y39A1B.3	dpy-28	WBGene00001087		R08C7.2	R08C7.2	chat-1	WBGene00019946
				C05E4.3	srp-1	WBGene00005642		Y49E10.20	Y49E10.20	scav-3	WBGene00013039		F25H2.2	F25H2.2	snx-27	WBGene00009116
				W04E12.6	clec-49	WBGene00012251		Y47D3A.16	Y47D3A.16	rsks-1	WBGene00012929		T20D3.7	T20D3.7	vps-26	WBGene00006931
				VC5.2	VC5.2	WBGene00020908		W02D3.7	W02D3.7	lbp-5	WBGene00002257		ZK1128.8	ZK1128.8	vps-29	WBGene00014234
				T25E12.8	clec-34	WBGene00012023		C17D12.2	C17D12.2	unc-75	WBGene00006807		C06E1.4	C06E1.4	glr-1	WBGene00001612
				C03E10.5	clec-223	WBGene00007282		F13G3.9	F13G3.9	mif-3	WBGene00003236		W06D4.5	W06D4.5	snx-3	WBGene00006503
				C24B9.3	C24B9.3	WBGene00016048		T10B9.8	T10B9.8	cyp-13A1	WBGene00011677		Y59A8B.22	Y59A8B.22	snx-6	WBGene00013354
				B0024.14	crm-1	WBGene00007103		C49C8.4	C49C8.4	cyp-33E1	WBGene00016768		Y37A1B.2	Y37A1B.2	lst-4	WBGene00003086
				T01D3.6	T01D3.6	WBGene00011330		F36A2.6	F36A2.6	rps-15	WBGene00004484		T25G12.4	T25G12.4	rab-6.2	WBGene00004270
				C54D1.2	clec-86	WBGene00016912		W02D3.5	W02D3.5	lbp-6	WBGene00002258		F58H1.1	F58H1.1	aman-2	WBGene00010284
				R09F10.1	R09F10.1	WBGene00019986		K04F10.1	K04F10.1	K04F10.1	WBGene00019394		F25D7.1	F25D7.1	cup-2	WBGene00000843
				R07E3.3	cut-5	WBGene00011104		T22C1.2	T22C1.2	glb-26	WBGene00011913		R13A5.1	R13A5.1	cup-5	WBGene00000846
				C16E9.1	C16E9.1	WBGene00015865		Y45G12C.2	Y45G12C.2	gst-10	WBGene00001758		F58G11.6	F58G11.6	ccz-1	WBGene00010283
				ZK377.1	wrt-6	WBGene00006952		W10D5.2	W10D5.2	nduf-7	WBGene00012376		T08G5.5	T08G5.5	vps-39	WBGene00011625
				H02F09.3	H02F09.3	WBGene00019146		Y71F9AL.5	Y71F9AL.5	gst-43	WBGene00001791		R06F6.2	R06F6.2	vps-11	WBGene00011067
				C44C1.2	chil-10	WBGene00016642		F52A8.4	F52A8.4	glb-18	WBGene00009917		CD4.4	CD4.4	vps-37	WBGene00016990
				C16H3.2	lec-9	WBGene00002272		Y40B1A.4	Y40B1A.4	sptf-3	WBGene00012735		Y46G5A.12	Y46G5A.12	vps-2	WBGene00012903
				D1009.3	ensh-1	WBGene00017013		F33D11.3	F33D11.3	col-54	WBGene00000631		Y65B4A.3	Y65B4A.3	vps-20	WBGene00022027
				K03A1.2	lron-7	WBGene00019351		VF36H2L.1	VF36H2L.1	aph-1	WBGene00000147		Y54G2A.31	Y54G2A.31	ubc-13	WBGene00006708
				F52E4.6	wrt-2	WBGene00006948		F23C8.8	F23C8.8	F23C8.8	WBGene00017737		Y57G11C.13	Y57G11C.13	arl-8	WBGene00000192
				C04A11.4	adm-2	WBGene00000074		W09C3.6	W09C3.6	gsp-3	WBGene00021113		VF11C1L.1	VF11C1L.1	ppk-3	WBGene00004089
				K09C4.8	sul-1	WBGene00006308		W05B5.3	W05B5.3	nhr-85	WBGene00003675		F40F4.2	F40F4.2	lbp-2	WBGene00002254
				ZC13.3	mam-1	WBGene00022504		ZK849.1	ZK849.1	ZK849.1	WBGene00014100		Y43H11AL.2	Y43H11AL.2	laat-1	WBGene00021546
				F29G6.1	F29G6.1	WBGene00009257		K07A3.1	K07A3.1	fbp-1	WBGene00001404		Y81G3A.3	Y81G3A.3	gcn-2	WBGene00013591
				F40E10.4	slt-1	WBGene00004854		R06C1.2	R06C1.2	fdps-1	WBGene00011058		C41C4.7	C41C4.7	ctns-1	WBGene00008052
				Y102A5C.17	clec-238	WBGene00013622		T07D10.2	T07D10.2	ntr-1	WBGene00011582		C05D11.2	C05D11.2	vps-16	WBGene00006516
				Y59A8B.20	lon-8	WBGene00013352		W10C8.1	W10C8.1	ccb-2	WBGene00021125		F59F5.2	F59F5.2	glo-3	WBGene00010341
				C34H3.1	tag-275	WBGene00016423		F13G3.1	F13G3.1	ztf-2	WBGene00008762		F07C3.4	F07C3.4	glo-4	WBGene00017195
				B0285.5	hse-5	WBGene00002003		Y38C1BA.2	Y38C1BA.2	snn-1	WBGene00004913		F53H8.1	F53H8.1	apm-3	WBGene00000164
				F17B5.5	clec-110	WBGene00008909		Y42H9B.c	Y42H9B.1	col-115	WBGene00000689		T20G5.10	T20G5.10	blos-1	WBGene00011872
				F16H6.2	clec-246	WBGene00008892		C44E4.3	C44E4.3	got-2.1	WBGene00016652		T24H7.4	T24H7.4	blos-4	WBGene00020783
				F49A5.3	clec-22	WBGene00009855		K10C3.6	K10C3.6	nhr-49	WBGene00003639		Y106G6A.5	Y106G6A.5	dsbn-1	WBGene00013697
				R12A1.3	R12A1.3	WBGene00020017		Y17G9B.3	Y17G9B.3	cyp-31A3	WBGene00021200		C34D4.13	C34D4.13	mutd-1	WBGene00016404
				Y70C5C.2	clec-9	WBGene00013493		Y61A9LA.m	Y61A9LA.1	Y61A9LA.1	WBGene00022014		C02B10.2	C02B10.2	snpn-1	WBGene00015327
				R07B1.2	lec-7	WBGene00002270		Y18D10A.15	Y18D10A.13	pad-1	WBGene00003905		T18D3.3	T18D3.3	cdf-2	WBGene00011821
				ZK1037.10	wrt-7	WBGene00006953		C34B7.3	C34B7.3	cyp-36A1	WBGene00007913		ZK512.5	ZK512.5	sec-16A.1	WBGene00013985
				T19A5.3	T19A5.3	WBGene00020554		R06C7.3	R06C7.3	dhp-1	WBGene00000963		C39F7.4	C39F7.4	rab-1	WBGene00004266
				R07B1.10	lec-8	WBGene00002271		C04F12.3	C04F12.3	ikb-1	WBGene00002069		B0336.2	B0336.2	arf-1	WBGene00000182
				D1037.2	smp-2	WBGene00004890		R05D11.1	R05D11.1	daf-8	WBGene00000904		T01B11.3	T01B11.3	syx-4	WBGene00006374
				F26E4.3	F26E4.3	WBGene00009158		Y87G2A.6	Y87G2A.6	cyn-15	WBGene00000891		Y47G6A.12	Y47G6A.12	sep-1	WBGene00004775
				ZK39.7	clec-98	WBGene00013932		K02F2.b	K02F2.6	ser-3	WBGene00004778		T05G5.3	T05G5.3	cdk-1	WBGene00000405
				F56H6.8	clec-18	WBGene00010169		Y65B4BL.5	Y65B4BL.5	acs-13	WBGene00022037		F59B2.7	F59B2.7	rab-6.1	WBGene00004269
				T27F6.2	clec-12	WBGene00012103		R11A5.4	R11A5.4	pck-2	WBGene00011232		F07C3.1	F07C3.1	ptd-2	WBGene00004211
				F33E2.3	clec-102	WBGene00009359		ZC434.6	ZC434.6	aph-2	WBGene00000148		Y34D9B.1	Y34D9B.1	mig-1	WBGene00003238
				T26E3.1	clec-103	WBGene00012036		Y4C6B.d	Y4C6B.6	gba-4	WBGene00021160		Y71F9B.5	Y71F9B.5	lin-17	WBGene00003006
				F17B5.3	clec-109	WBGene00008907		Y15E3A.1	Y15E3A.1	nhr-91	WBGene00003681		K11D2.3	K11D2.3	unc-101	WBGene00006829
				C49A1.6	clec-115	WBGene00008188		F11E6.1	F11E6.1	gba-3	WBGene00008706		F38G1.2	F38G1.2	egl-17	WBGene00001185
				C49A1.9	clec-114	WBGene00008190		C07E3.9	C07E3.9	C07E3.9	WBGene00007419		R07E4.4	R07E4.4	mig-23	WBGene00003254
				Y54E5B.1	smp-1	WBGene00004889		C32B5.13	C32B5.13	C32B5.13	WBGene00016306		Y54E10A.2	Y54E10A.2	cogc-1	WBGene00003258
				R07C3.12	clec-44	WBGene00019928		F49E12.4	F49E12.4	ubc-24	WBGene00006719		B0414.8	B0414.8	vps-51	WBGene00015176
				F47F6.5	clec-119	WBGene00018575		D2089.2	D2089.2	marc-2	WBGene00008433		T21C9.2	T21C9.2	vps-54	WBGene00006934
				T07H3.4	clec-21	WBGene00020327		M110.3	M110.3	M110.3	WBGene00010913		ZK381.4	ZK381.4	pgl-1	WBGene00003992
				T07H3.5	clec-20	WBGene00020328		EEED8.3	EEED8.3	EEED8.3	WBGene00017134		C18G1.4	C18G1.4	pgl-3	WBGene00003994
				F36H5.6	clec-19	WBGene00018105		K02E7.10	K02E7.10	K02E7.10	WBGene00019314		M01E5.6	M01E5.6	sepa-1	WBGene00010808
				B0454.7	clec-2	WBGene00015198		F54H5.4	F54H5.4	klf-3	WBGene00003480		D2085.2	D2085.2	atg-10	WBGene00008427
				Y25C1A.3	clec-122	WBGene00021290		Y53C12C.1	Y53C12C.1	eyg-1	WBGene00013147		M03A8.2	M03A8.2	atg-2	WBGene00019748
				Y25C1A.4	clec-121	WBGene00021291		T10B9.3	T10B9.3	cyp-13A6	WBGene00011673		F41E6.13	F41E6.13	atg-18	WBGene00018294
				W09G10.5	clec-126	WBGene00021117		T09A5.3	T09A5.3	acr-7	WBGene00000046		Y87G2A.3	Y87G2A.3	atg-4.1	WBGene00013595
				W10G11.12	clec-133	WBGene00021142		C06A8.1	C06A8.1	mthf-1	WBGene00015512		B0336.8	B0336.8	lgg-3	WBGene00002982
				W10G11.5	clec-127	WBGene00021138		T10B9.5	T10B9.5	cyp-13A3	WBGene00011675		F37A4.7	F37A4.7	rbf-1	WBGene00004316
				W10G11.6	clec-128	WBGene00021139		K02F6.9	K02F6.9	nep-18	WBGene00019343		Y57G11C.4	Y57G11C.4	vti-1	WBGene00013302
				W10G11.13	clec-132	WBGene00021143		T10B9.7	T10B9.7	cyp-13A2	WBGene00011676		Y37A1B.13	Y37A1B.13	tor-2	WBGene00006598
				Y8A9A.2	Y8A9A.2	WBGene00021171		T05A8.4	T05A8.4	nep-2	WBGene00020230		Y75B8A.30	Y75B8A.30	pph-4.1	WBGene00004085
				F35D11.8	clec-137	WBGene00018048		T10B9.10	T10B9.10	cyp-13A7	WBGene00000372		F28H6.1	F28H6.1	akt-2	WBGene00000103
				ZK1248.16	lec-5	WBGene00002268		T10B9.1	T10B9.1	cyp-13A4	WBGene00011671		W10G6.2	W10G6.2	sgk-1	WBGene00004789
				T19D12.6	T19D12.6	WBGene00020581		T10B9.2	T10B9.2	cyp-13A5	WBGene00011672		F16H9.1	F16H9.1	rgs-2	WBGene00004345
				K01C8.8	clec-142	WBGene00010460		T05C12.2	T05C12.2	acr-14	WBGene00000053		F35A5.8	F35A5.8	F35A5.8	WBGene00001335
				E04D5.3	cut-4	WBGene00008482		C33C12.8	C33C12.8	gba-2	WBGene00016340		Y48E1B.13	Y48E1B.13	csp-1	WBGene00000819
				ZK673.9	clec-143	WBGene00014063		Y46G5A.31	Y46G5A.31	gsy-1	WBGene00001793		C33A11.4	C33A11.4	svh-5	WBGene00006462
				ZK666.5	clec-59	WBGene00014045		B0252.1	B0252.1	B0252.1	WBGene00015087		C10F3.5	C10F3.5	pcm-1	WBGene00003954
				C52A11.4	mpz-1	WBGene00003404		K10B4.1	K10B4.1	K10B4.1	WBGene00019613		Y48B6A.4	Y48B6A.4	eat-2	WBGene00001133
				F35C5.8	clec-65	WBGene00009396		F37B1.5	F37B1.5	gst-16	WBGene00001764		F23B12.9	F23B12.9	egl-1	WBGene00001170
				F15D4.4	F15D4.4	WBGene00008861		T06D4.3	T06D4.3	nep-19	WBGene00020292		R06A10.2	R06A10.2	gsa-1	WBGene00001745
				Y48E1B.9	clec-146	WBGene00013008		F12E12.e	F12E12.5	sdz-12	WBGene00017406		Y73B6BL.7	Y73B6BL.7	csp-2	WBGene00000820
				K04B12.1	plx-2	WBGene00004048		F43C11.7	F43C11.7	F43C11.7	WBGene00018384		D2013.5	D2013.5	eat-3	WBGene00001134
				F40G9.10	clec-148	WBGene00018246		C29H12.3	C29H12.3	rgs-3	WBGene00004346		EGAP1.3	EGAP1.3	zmp-1	WBGene00006987
				T22F7.3	T22F7.3	WBGene00020702		T01D1.2b	T01D1.2	etr-1	WBGene00001340		F26F12.7	F26F12.7	let-418	WBGene00002637
				K02F3.5	clec-149	WBGene00019328		T02G5.8	T02G5.8	kat-1	WBGene00002183		R05H10.6	R05H10.6	cdh-7	WBGene00000399
				F10F2.7	clec-151	WBGene00008659		B0491.4	B0491.4	lgc-20	WBGene00007191		C17G10.4	C17G10.4	cdc-14	WBGene00000383
				B0393.5	B0393.5	WBGene00007170		F28A10.6	F28A10.6	acdh-9	WBGene00017874		Y105C5B.21	Y105C5B.21	jac-1	WBGene00002175
				F26A1.11	clec-156	WBGene00017809		R03D7.8	R03D7.8	R03D7.8	WBGene00010992		C25A11.4	C25A11.4	ajm-1	WBGene00000100
				C35D10.14	clec-5	WBGene00016450		F43E2.4	F43E2.4	haf-2	WBGene00001812		ZK1151.1	ZK1151.1	vab-10	WBGene00006876
				K07E12.1	dig-1	WBGene00000998		F12A10.4	F12A10.4	nep-5	WBGene00017393		R31.1	R31.1	sma-1	WBGene00004855
				F09G8.8	clec-160	WBGene00017322		R166.2	R166.2	R166.2	WBGene00011302		K08E5.3	K08E5.3	mua-3	WBGene00003482
				ZC84.1	ZC84.1	WBGene00013846		ZK430.8	ZK430.8	mlt-7	WBGene00022743		W10G6.3	W10G6.3	mua-6	WBGene00003485
				ZC84.6	ZC84.6	WBGene00013849		C56E6.5	C56E6.5	abch-1	WBGene00016973		C09F12.1	C09F12.1	clc-1	WBGene00000522
				C07A9.1	clec-162	WBGene00007399		C33C12.3	C33C12.3	gba-1	WBGene00016335		T22C8.8	T22C8.8	vab-9	WBGene00006875
				W05B2.2	W05B2.2	WBGene00012271		F18A12.8	F18A12.8	nep-11	WBGene00017557		K07D8.1	K07D8.1	mup-4	WBGene00003497
				F38A1.1	clec-170	WBGene00009515		C34F11.5	C34F11.5	C34F11.5	WBGene00016416		T04C12.6	T04C12.6	act-1	WBGene00000063
				F56D6.1	clec-68	WBGene00018970		R03D7.1	R03D7.1	metr-1	WBGene00010988		T04C12.4	T04C12.4	act-3	WBGene00000065
				F47C12.2	clec-78	WBGene00018547		T10B9.4	T10B9.4	cyp-13A8	WBGene00011674		M03F4.2	M03F4.2	act-4	WBGene00000066
				E03H12.2	clec-177	WBGene00017109		VW02B12L.1	VW02B12L.1	vha-6	WBGene00006915		T25C8.2	T25C8.2	act-5	WBGene00000067
				E03H12.3	clec-176	WBGene00017110		C41C4.8	C41C4.8	cdc-48.2	WBGene00008053		F26E4.8	F26E4.8	tba-1	WBGene00006528
				C43G2.5	try-3	WBGene00006621		F14B4.1	F14B4.1	F14B4.1	WBGene00008779		C47B2.3	C47B2.3	tba-2	WBGene00006529
				F32E10.3	clec-180	WBGene00017991		R09H10.3	R09H10.3	R09H10.3	WBGene00011181		C44B11.3	C44B11.3	mec-12	WBGene00003175
				C46A5.4	C46A5.4	WBGene00016700		ZK616.b	ZK616.9	spp-7	WBGene00004992		F44F4.11	F44F4.11	tba-4	WBGene00006530
				C33D9.2	clec-182	WBGene00007897		F58F6.2	F58F6.2	col-105	WBGene00000679		F16D3.1	F16D3.1	tba-5	WBGene00006531
				C53D6.7	C53D6.7	WBGene00008284		C23H5.2	C23H5.2	glb-7	WBGene00016024		F32H2.9	F32H2.9	tba-6	WBGene00006532
				T12A7.5	lpr-2	WBGene00011726		F01G10.7	F01G10.7	lipl-7	WBGene00008510		T28D6.2	T28D6.2	tba-7	WBGene00006533
				C25G4.1	clec-185	WBGene00007729		C01F6.2	C01F6.2	C01F6.2	WBGene00007222		ZK899.4	ZK899.4	tba-8	WBGene00006534
				F09E8.2	crld-1	WBGene00008624		F49E11.7	F49E11.7	F49E11.7	WBGene00009893		K01G5.7	K01G5.7	tbb-1	WBGene00006536
				F38C2.6	clec-191	WBGene00009538		F12F6.9	F12F6.9	col-128	WBGene00000702		C36E8.5	C36E8.5	tbb-2	WBGene00006537
				Y51H4A.9	col-137	WBGene00000710		C49A9.7	C49A9.7	tkr-2	WBGene00016761		T04H1.9	T04H1.9	tbb-6	WBGene00006539
				Y116A8A.8	clec-194	WBGene00013778		C25G4.4	C25G4.4	spe-44	WBGene00007732		K05B2.3	K05B2.3	ifa-4	WBGene00002052
				Y116A8A.3	clec-193	WBGene00013774		F42A9.5	F42A9.5	cyp-33E2	WBGene00018334		M6.1	M6.1	ifc-2	WBGene00002056
				Y116A8C.21	clec-195	WBGene00013798		F01G10.10	F01G10.10	F01G10.10	WBGene00008512		R04E5.10	R04E5.10	ifd-1	WBGene00002057
				C30H6.1	clec-199	WBGene00007820		C47E12.8	C47E12.8	dhp-2	WBGene00000964		F25E2.4	F25E2.4	ifd-2	WBGene00002058
				C30H6.4	clec-202	WBGene00007822		C55C3.1	C55C3.1	C55C3.1	WBGene00016951		B0412.1	B0412.1	dac-1	WBGene00000895
				Y41D4A.2	col-108	WBGene00000682		Y37A1A.3	Y37A1A.3	Y37A1A.3	WBGene00012536		M03D4.1	M03D4.1	zen-4	WBGene00006974
				DC2.3	lec-12	WBGene00017080		F45E4.9	F45E4.9	hmg-5	WBGene00001975		K04H4.1	K04H4.1	emb-9	WBGene00001263
				C05E4.1	srp-2	WBGene00005643		F58H7.3	F58H7.3	lgc-30	WBGene00019069		F56H11.1	F56H11.1	fbl-1	WBGene00001403
				W07B8.4	W07B8.4	WBGene00021072		C47A4.3	C47A4.3	C47A4.3	WBGene00008124		F54F3.1	F54F3.1	nid-1	WBGene00003738
				W07B8.5	cpr-5	WBGene00000785		ZC477.2	ZC477.2	ZC477.2	WBGene00022617		C44B12.2	C44B12.2	ost-1	WBGene00003893
				R01B10.1	cpi-2	WBGene00000534		T21D12.2	T21D12.2	dpy-9	WBGene00001071		C37C3.6	C37C3.6	mig-6	WBGene00003242
				F44C4.3	cpr-4	WBGene00000784		Y55F3AM.9	Y55F3AM.9	Y55F3AM.9	WBGene00021926		ZC101.2	ZC101.2	unc-52	WBGene00006787
				F19F10.7	clec-212	WBGene00017603		Y41E3.7	Y41E3.7	Y41E3.7	WBGene00012765		T21B6.1	T21B6.1	dgn-1	WBGene00000961
				C50E3.1	clec-214	WBGene00016813		C49C8.5	C49C8.5	C49C8.5	WBGene00016769		F56C3.6	F56C3.6	dgn-2	WBGene00018943
				C50E3.3	clec-213	WBGene00016815		C53B4.5	C53B4.5	col-119	WBGene00000693		F07G6.1	F07G6.1	dgn-3	WBGene00017221
				C37C3.7	txt-5	WBGene00016499		F58G6.5	F58G6.5	nhr-34	WBGene00003627		F59D12.4	F59D12.4	gpn-1	WBGene00001687
				F26D11.9	clec-217	WBGene00017824		F01D4.4	F01D4.4	egl-21	WBGene00001189		C39E6.1	C39E6.1	lon-2	WBGene00003056
				W02D7.2	clec-218	WBGene00020938		F12F6.6	F12F6.6	sec-24.1	WBGene00004755		F54G8.3	F54G8.3	ina-1	WBGene00002081
				F41E6.6	tag-196	WBGene00007055		F20D12.2	F20D12.2	F20D12.2	WBGene00017642		F54F2.1	F54F2.1	pat-2	WBGene00003929
				K06A4.1	nas-3	WBGene00003522		AAA52203	ZC64.3	ceh-18	WBGene00000441		F57C7.3	F57C7.3	sdn-1	WBGene00004749
				T06E4.4	col-147	WBGene00000720		AAA97606	ZK370.2	sma-2	WBGene00004856		K08C7.3	K08C7.3	epi-1	WBGene00001328
				C50H2.3	mec-9	WBGene00003173		CAA60157	K11G12.2	acr-2	WBGene00000042		F41C6.1	F41C6.1	unc-6	WBGene00006746
				F22E12.4	egl-9	WBGene00001178		AAC47112	F45D3.5	sel-1	WBGene00004759		F57B7.4	F57B7.4	mig-17	WBGene00003248
				F22E12.1	F22E12.1	WBGene00009058		AAC05308	W10C8.2	pop-1	WBGene00004077		F17C8.1	F17C8.1	acy-1	WBGene00000068
				K03B8.2	nas-17	WBGene00003536		CAA78522	Y37E11C.1	unc-33	WBGene00006769		M01D7.7	M01D7.7	egl-30	WBGene00001196
				K03B8.3	nas-18	WBGene00003537		AAB25489	M7.1	let-70	WBGene00002344		Y69A2AR.2	Y69A2AR.2	ric-8	WBGene00004367
				K03B8.1	nas-16	WBGene00003535		CAA09234	C05D11.4	let-756	WBGene00002881		F56D1.4	F56D1.4	clr-1	WBGene00000548
				ZK863.2	col-37	WBGene00000614		AAB39358	T08G11.5	unc-29	WBGene00006765		C44F1.5	C44F1.5	acy-3	WBGene00000070
				B0365.5	clec-225	WBGene00007152		AAA79337	W10D5.1	mef-2	WBGene00003182		K03B8.9	K03B8.9	deg-3	WBGene00000951
				R10D12.5	clec-226	WBGene00011186		F56A4.3	F56A4.3	F56A4.3	WBGene00018911		C50C3.9	C50C3.9	unc-36	WBGene00006772
				F08H9.7	clec-56	WBGene00008595		K07C11.3	K07C11.3	timp-1	WBGene00019476		H19M22.3	H19M22.3	zmp-2	WBGene00019212
				T10H4.12	cpr-3	WBGene00000783		Y97E10AM.a	Y97E10AM.1	ceh-76	WBGene00022395		F29G9.4	F29G9.4	fos-1	WBGene00001345
				H02K04.1	clec-229	WBGene00010355		F59A7.7	F59A7.7	F59A7.7	WBGene00019094		F11A1.3	F11A1.3	daf-12	WBGene00000908
				F21H7.4	clec-233	WBGene00009030		ZC513.2	ZC513.2	ZC513.2	WBGene00022627		C31B8.8	C31B8.8	zmp-3	WBGene00016283
				F26D2.12	clec-234	WBGene00009150		C01B7.5	C01B7.4	magu-2	WBGene00006467		C08F8.8	C08F8.8	nhr-67	WBGene00003657
				T03E6.7	cpl-1	WBGene00000776		T04H1.6	T04H1.6	lrx-1	WBGene00003075		K07H8.6	K07H8.6	vit-6	WBGene00006930
				T25E12.7	clec-39	WBGene00012022		T28A11.11	T28A11.11	gst-23	WBGene00001771		H36L18.1	H36L18.1	zmp-5	WBGene00010423
				T25E12.10	clec-38	WBGene00012025		F13A7.10	F13A7.10	gst-44	WBGene00001792		W09D12.1	W09D12.1	zmp-4	WBGene00012364
				T20B3.12	clec-26	WBGene00011852		Y105E8E.b	Y105E8A.4	ech-7	WBGene00001156		T21D11.1	T21D11.1	zmp-6	WBGene00020646
				T20B3.13	clec-40	WBGene00011853		F20D6.6	F20D6.6	F20D6.6	WBGene00017636
				F49A5.2	clec-31	WBGene00009854		F21A3.6	F21A3.6	glb-14	WBGene00008996
				F49A5.7	clec-33	WBGene00009859		F59A7.9	F59A7.9	cysl-4	WBGene00019096
				F49H6.1	clec-240	WBGene00009905		F10D2.9	F10D2.9	fat-7	WBGene00001399
				F49H6.2	clec-241	WBGene00009906		C09H5.7	C09H5.7	C09H5.7	WBGene00015661
				Y68A4B.1	clec-243	WBGene00013470		F20D6.3	F20D6.3	srp-8	WBGene00005649
				Y51A2A.7	clec-249	WBGene00013063		C37H5.1	C37H5.1	nex-4	WBGene00003591
				Y51A2A.1	clec-247	WBGene00013058		C45H4.17	C45H4.17	cyp-33C2	WBGene00016697
				F11D11.1	clec-255	WBGene00008696		C03G6.19	C03G6.19	srp-6	WBGene00005647
				Y69H2.12	egas-2	WBGene00013487		F59D6.2	F59D6.2	asp-7	WBGene00019104
				Y17D7B.6	clec-256	WBGene00012454		R07B7.15	R07B7.15	nhr-208	WBGene00011099
				F11D11.5	clec-254	WBGene00008700		F46B6.8	F46B6.8	lipl-2	WBGene00009773
				F11D11.7	clec-252	WBGene00008702		C13C4.1	C13C4.1	nhr-153	WBGene00007546
				F11D11.8	clec-251	WBGene00008703		K08F9.1	K08F9.1	K08F9.1	WBGene00010684
				Y43F8B.3	Y43F8B.3	WBGene00012814		ZK6.7	ZK6.7	lipl-5	WBGene00022642
				W04E12.8	clec-50	WBGene00012253		R07B7.14	R07B7.14	nhr-207	WBGene00011098
				ZC15.2	clec-262	WBGene00013831		Y80D3A.5	Y80D3A.5	cyp-42A1	WBGene00013585
				T04G9.2	nas-15	WBGene00003534		Y39B6A.d	Y39B6A.41	Y39B6A.41	WBGene00012699
				B0344.2	wrt-9	WBGene00006955		B0213.11	B0213.11	cyp-34A6	WBGene00015041
				T07H6.5	lev-9	WBGene00002976		C18C4.1	C18C4.1	glb-5	WBGene00015964
				K11G12.1	nas-11	WBGene00003530		C15C8.3	C15C8.3	hrg-7	WBGene00007605
				F27D9.7	F27D9.7	WBGene00017865		F41B5.7	F41B5.7	cyp-33C6	WBGene00018264
				F16F9.2	dpy-6	WBGene00001068		F53E10.2	F53E10.2	acr-17	WBGene00000056
				K09C8.3	nas-10	WBGene00003529		K05D4.4	K05D4.4	cyp-33D1	WBGene00010589
				F33C8.1	atrn-1	WBGene00006432		K07C6.2	K07C6.2	cyp-35B3	WBGene00019470
				Y16B4A.2	Y16B4A.2	WBGene00012445		F14H3.10	F14H3.10	cyp-35D1	WBGene00008829
				F39D8.4	nas-13	WBGene00003532		R08F11.3	R08F11.3	cyp-33C8	WBGene00019967
				C03H12.1	C03H12.1	WBGene00007284		B0213.12	B0213.12	cyp-34A7	WBGene00015042
				T10E10.1	col-168	WBGene00000741		T19B10.1	T19B10.1	cyp-29A2	WBGene00011830
				C24F3.6	col-124	WBGene00000698		B0213.16	B0213.16	cyp-34A10	WBGene00015045
				M199.5	col-135	WBGene00000708		F28G4.1	F28G4.1	cyp-37B1	WBGene00009226
				F46B3.17	col-163	WBGene00000736		Y111B2G.a	Y111B2A.11	epc-1	WBGene00007030
				T10E10.5	col-169	WBGene00000742		F44C8.1	F44C8.1	cyp-33C4	WBGene00018413
				T10E10.6	col-170	WBGene00000743		C25E10.2	C25E10.2	cyp-33B1	WBGene00016092
				T10E10.7	col-171	WBGene00000744		C50H11.15	C50H11.15	cyp-33C9	WBGene00016860
				H06A10.2	col-185	WBGene00000758		B0213.14	B0213.14	cyp-34A8	WBGene00015043
				Y69H2.14	col-42	WBGene00013489		F41F3.2	F41F3.2	soc-1	WBGene00004928
				Y18H1A.13	col-46	WBGene00000623		C45H4.2	C45H4.2	cyp-33C1	WBGene00016686
				Y18H1A.12	col-47	WBGene00000624		Y49C4A.a	Y49C4A.9	cyp-33C11	WBGene00021710
				Y39G8C.4	col-87	WBGene00000662		Y17D7A.4	Y17D7A.4	cyp-33D3	WBGene00012448
				Y41C4A.16	col-95	WBGene00000670		F25G6.4	F25G6.4	acr-15	WBGene00000054
				Y41C4A.19	col-96	WBGene00000671		Y38H6C.20	Y38H6C.20	Y38H6C.20	WBGene00012632
				Y37B11A.1	cutl-23	WBGene00021343		K07C6.4	K07C6.4	cyp-35B1	WBGene00019472
				H27M09.4	dpy-14	WBGene00001075		B0222.4	B0222.4	spl-2	WBGene00006418
				Y18D10A.24	clec-105	WBGene00012488		C02G6.1	C02G6.1	C02G6.1	WBGene00015359
				Y71A12B.5	clec-111	WBGene00013502		C25A6.b	C25A6.1	C25A6.1	WBGene00016081
				Y48E1B.16	clec-145	WBGene00013013		Y50E8A.16	Y50E8A.16	haf-7	WBGene00001817
				R06B10.3	clec-150	WBGene00019914		C10F3.2	C10F3.2	dhs-16	WBGene00000979
				F38A1.14	clec-169	WBGene00009526		K04A8.5	K04A8.5	lipl-4	WBGene00019376
				K03H6.7	clec-172	WBGene00044719		F20D6.4	F20D6.4	srp-7	WBGene00005648
				T26C12.6	clec-173	WBGene00044469		C05E4.3	C05E4.3	srp-1	WBGene00005642
				Y46C8AL.2	clec-174	WBGene00021580		F28A12.4	F28A12.4	asp-13	WBGene00017881
				Y59H11AR.5	clec-181	WBGene00044511		R11G11.14	R11G11.14	lipl-3	WBGene00020016
				F08G5.7	clec-184	WBGene00023502		R04B5.4	R04B5.4	nhr-12	WBGene00003611
				M199.6	clec-189	WBGene00010954		K07C6.5	K07C6.5	cyp-35A5	WBGene00019473
				Y50D4B.5	clec-203	WBGene00021744		F25B4.6	F25B4.6	hmgs-1	WBGene00017769
				Y46H3B.1	clec-205	WBGene00021602		F09F3.5	F09F3.5	hpx-2	WBGene00008627
				Y19D10A.9	clec-209	WBGene00021224		C35A11.4	C35A11.4	C35A11.4	WBGene00016431
				C50E3.14	clec-215	WBGene00044549		F55B12.5	F55B12.5	nrf-5	WBGene00003812
				W02D7.10	clec-219	WBGene00020945		F26D11.11	F26D11.11	let-413	WBGene00002632
				ZK863.9	clec-224	WBGene00044790		T08B1.1	T08B1.1	T08B1.1	WBGene00020340
				H02K04.2	clec-228	WBGene00044086		C27A7.1	C27A7.1	enpp-1	WBGene00007753
				Y51A2A.11	clec-248	WBGene00013064		T16A9.4	T16A9.4	nep-21	WBGene00011794
				T20B3.15	clec-25	WBGene00044331		Y76A2B.3	Y76A2B.3	acs-5	WBGene00013575
				F11D11.14	clec-250	WBGene00045364		C33E10.10	C33E10.10	C33E10.10	WBGene00016350
				Y17D7B.8	clec-257	WBGene00044892		F15G10.2	H18N23.2	H18N23.2	WBGene00019211
				F49A5.9	clec-32	WBGene00009860		F49E2.4	F49E2.4	glb-17	WBGene00009887
				T20B3.16	clec-36	WBGene00044332		D1053.1	D1053.1	gst-42	WBGene00001790
				Y38E10A.5	clec-4	WBGene00012583		F45B8.2	F45B8.2	rgs-10	WBGene00004353
				C35D10.15	clec-6	WBGene00016451		F19H6.2	F19H6.2	glb-13	WBGene00008957
				Y46C8AL.4	clec-71	WBGene00021582		R09F10.1	R09F10.1	R09F10.1	WBGene00019986
				Y46C8AL.5	clec-72	WBGene00021583		F59F4.4	F59F4.4	acl-1	WBGene00010339
				Y46C8AL.8	clec-74	WBGene00021585		F46C8.7	F46C8.7	glb-16	WBGene00018486
				Y46C8AL.9	clec-75	WBGene00021586		F35C8.5	F35C8.5	F35C8.5	WBGene00018036
				Y38E10A.4	clec-8	WBGene00012582		C56E10.4	C56E10.4	nhr-137	WBGene00003727
				Y54G2A.39	clec-80	WBGene00043062		F14F4.1	F14F4.1	ntr-2	WBGene00008808
				Y54G2A.8	clec-82	WBGene00021873		K08H2.8	K08H2.8	nhr-32	WBGene00003626
				Y54G2A.33	clec-84	WBGene00021895		E03G2.4	E03G2.4	col-186	WBGene00000759
				Y54G2A.6	clec-85	WBGene00021872		F22A3.3	F22A3.3	glr-8	WBGene00001619
				K09E4.6	cpg-7	WBGene00010723		T23C6.5	T23C6.5	npr-21	WBGene00020727
				Y67D8C.8	cpg-9	WBGene00022072		K11G12.3	K11G12.3	smf-2	WBGene00004877
				D1086.9	D1086.9	WBGene00008396		M03F4.3	M03F4.3	tyra-3	WBGene00006475
				M01E10.t1	M01E10	WBGene00023108		F11C1.3	F11C1.3	scav-4	WBGene00008692
				F35B12.10	F35B12.10	WBGene00009389		C35C5.5	C35C5.5	lev-8	WBGene00002975
				H39E23.3	H39E23.3	WBGene00044201		C02D4.2	C02D4.2	ser-2	WBGene00004777
				Y65B4BR.2	lpr-1	WBGene00002393		F52H2.6	F52H2.6	dhcr-24	WBGene00018718
				Y71G12B.20	mab-20	WBGene00003111		E03E2.1	E03E2.1	cyp-43A1	WBGene00017108
				R10H1.5	nas-23	WBGene00003542		R07B1.3	R07B1.3	scav-5	WBGene00011076
				Y55F3AL.1	plx-1	WBGene00004047		K06G5.2	K06G5.2	cyp-13B2	WBGene00010606
				Y73B6BL.21	sfrp-1	WBGene00022242		F45B8.1	F45B8.1	rgs-11	WBGene00004354
				Y32G9A.4	srp-3	WBGene00005644		T01B10.4	T01B10.4	nhr-14	WBGene00003613
				Y46E12BL.1	tig-3	WBGene00021594		H22K11.1	H22K11.1	asp-3	WBGene00000216
				Y55F3BR.2	Y55F3BR.2	WBGene00021939		C05C9.1	C05C9.1	C05C9.1	WBGene00007325
				Y64G10A.7	Y64G10A.7	WBGene00013416		C33G3.3	C33G3.3	lgc-21	WBGene00007903
				Y65B4A.2	Y65B4A.2	WBGene00022026		F02C12.5a	F02C12.5	cyp-13B1	WBGene00008519
				Y73B6BL.34	bli-6	WBGene00000256		C03F11.3	C03F11.3	scav-1	WBGene00015389
								C04A11.4	C04A11.4	adm-2	WBGene00000074
								C46F4.2	C46F4.2	acs-17	WBGene00016716
								C42D8.5	C42D8.5	acn-1	WBGene00000039
								ZK455.1	ZK455.1	aco-1	WBGene00000040
								C05A9.1	C05A9.1	pgp-5	WBGene00003999
								B0416.1	B0416.1	tmc-2	WBGene00015177
								F09A5.2	F09A5.2	F09A5.2	WBGene00008599
								C04A11.3	C04A11.3	gck-4	WBGene00007287
								T21E8.3	T21E8.3	pgp-8	WBGene00004002
								F40E10.4	F40E10.4	slt-1	WBGene00004854
								T14G8.1	T14G8.1	chd-3	WBGene00000482
								K09C8.5	K09C8.5	pxn-2	WBGene00004257
								F52C6.3	F52C6.3	F52C6.3	WBGene00018660
								AAC98294	Y48E1B.13	csp-1	WBGene00000819
								B0303.2	B0303.2	anmt-1	WBGene00015124
								C27A2.6	C27A2.6	dsh-2	WBGene00001102
								C05D10.3	C05D10.3	wht-1	WBGene00015479
								ZK328.3	T04C9.1	T04C9.1	WBGene00020209
								F29C4.8	F29C4.8	col-99	WBGene00000674
								C03H5.4	C03H5.4	C03H5.4	WBGene00015406
								F52C6.2	F52C6.2	F52C6.2	WBGene00018659
								C44B7.4	C44B7.4	clhm-1	WBGene00016626
								F52C6.c	F52C6.12	F52C6.12	WBGene00018669
								T05C12.6a	T05C12.6	mig-5	WBGene00003241
								C34F11.9a	C34F11.9	dsh-1	WBGene00001101
								M7.4	M7.3	bcc-1	WBGene00000246
								F08B4.6	F08B4.6	hst-1	WBGene00002028
								C02G6.2	C02G6.2	C02G6.2	WBGene00015360
								C46C11.1	C46C11.1	hosl-1	WBGene00016704
								F14D12.6	F14D12.6	octr-1	WBGene00006411
								C07A12.3	C07A12.3	nhr-35	WBGene00003628
								F02E8.6	F02E8.6	ncr-1	WBGene00003561
								F52B10.1	F52B10.1	nmy-1	WBGene00003776
								T06F4.b	T06F4.2	clh-4	WBGene00000531
								F56B6.2	F56B6.2	rgs-7	WBGene00004350
								F48E8.5	F48E8.5	paa-1	WBGene00003901
								Y42G9A.5	Y42G9A.6	wht-7	WBGene00021535
								C02D5.3	C02D5.3	gsto-2	WBGene00015337
								F32A7.3b	F32A7.3	eva-1	WBGene00009304
								F52B5.4	F52B5.5	cep-1	WBGene00000467
								Y38E10A.8	Y38E10A.8	Y38E10A.8	WBGene00012586
								C46E10.9	C46E10.9	C46E10.9	WBGene00016713
								F26G1.6	F26G1.6	nep-12	WBGene00017842
								C28C12.6	C28C12.7	spp-10	WBGene00004995
								C11D2.2	C11D2.2	asp-9	WBGene00015700
								C10C6.5	C10C6.5	wht-2	WBGene00007513
								T28F12.3	T28F12.3	sos-1	WBGene00004947
								F15A2.5	F15A2.5	efn-3	WBGene00001164
								ZK994.3	ZK994.3	pxn-1	WBGene00004256
								F41B5.2	F41B5.2	cyp-33C7	WBGene00018260
								F35B12.2	F35B12.2	dhs-20	WBGene00000983
								Y51A2D.19	Y51A2D.19	slo-1	WBGene00004830
								F53H4.5	F53H4.5	gmeb-2	WBGene00010010
								C44H4.2	C44H4.2	let-4	WBGene00002282
								C40C9.2	C40C9.2	acr-9	WBGene00000048

## Sheet: AllHitsSorted
Gene	Name	up	down	development	total	times scored	%up	%down	%development	%total
K02D10.5	snap-29	4			4	4	100	0	0	100
Y50D4C.4	sqv-6	3			3	3	100	0	0	100
ZK180.4	sar-1	3			3	4	75	0	0	75
C04A11.4	adm-2	7			7	10	70	0	0	70
F31B12.1	plc-1	7			7	10	70	0	0	70
ZK697.8	ZK697.8	7			7	10	70	0	0	70
Y111B2A.15	tpst-1	2	1		3	3	66.6667	33.3333	0	100
C53A5.3	hda-1	2		1	3	3	66.6667	0	33.3333	100
F54D1.2	col-126	2			2	3	66.6667	0	0	66.6667
W01B6.7	col-2	4	0	0	4	6	66.6667	0	0	66.6667
F11G11.12	col-73	2			2	3	66.6667	0	0	66.6667
F10B5.6	emb-27	4			4	6	66.6667	0	0	66.6667
C07G1.5	hgrs-1	4			4	6	66.6667	0	0	66.6667
R12B2.4	him-10	4			4	6	66.6667	0	0	66.6667
W03C9.3	rab-7	4			4	6	66.6667	0	0	66.6667
F55A11.2	syx-5	4			4	6	66.6667	0	0	66.6667
Y57G11C.4	vti-1	4			4	6	66.6667	0	0	66.6667
ZK863.9	clec-224	6			6	10	60	0	0	60
Y73B6BL.7	csp-2	6			6	10	60	0	0	60
C16A3.3	let-716	7		2	9	12	58.3333	0	16.6667	75
F21F8.3	asp-5	7			7	12	58.3333	0	0	58.3333
F14F7.1	col-98	5	0	0	5	9	55.5556	0	0	55.5556
C10C5.5	C10C5.5	3	1		4	6	50	16.6667	0	66.6667
4R79.1	nas-6	3	1	0	4	6	50	16.6667	0	66.6667
F38A6.1	pha-4	6	1	1	8	12	50	8.33333	8.33333	66.6667
F46C3.1	pek-1	8	1		9	16	50	6.25	0	56.25
F38A3.1	col-81	3	0	1	4	6	50	0	16.6667	66.6667
F01G12.5	let-2	3	0	1	4	6	50	0	16.6667	66.6667
H19M22.3	zmp-2	3	0	1	4	6	50	0	16.6667	66.6667
M110.5	dab-1	14		2	16	28	50	0	7.14286	57.1429
C42D8.8	apl-1	3			3	6	50	0	0	50
W08F4.8	cdc-37	3			3	6	50	0	0	50
F58A4.5	clec-161	3	0	0	3	6	50	0	0	50
F26D2.12	clec-234	3	0	0	3	6	50	0	0	50
Y52B11A.5	clec-92	3	0	0	3	6	50	0	0	50
C34D4.15	col-113	3	0	0	3	6	50	0	0	50
Y49F6B.10	col-71	3	0	0	3	6	50	0	0	50
C09G5.3	col-79	3	0	0	3	6	50	0	0	50
F17C8.2	col-89	3	0	0	3	6	50	0	0	50
ZC395.10	daf-41	3			3	6	50	0	0	50
T19B4.4	dnj-21	3			3	6	50	0	0	50
F22E12.4	egl-9	3	0	0	3	6	50	0	0	50
C05C8.3	fkb-3	3			3	6	50	0	0	50
F59D12.4	gpn-1	3	0	0	3	6	50	0	0	50
F45F2.4	his-7	3			3	6	50	0	0	50
C30C11.4	hsp-110	3			3	6	50	0	0	50
C18C4.10	klc-2	3			3	6	50	0	0	50
ZK858.4	mel-26	3			3	6	50	0	0	50
F43C1.2	mpk-1	3			3	6	50	0	0	50
M117.2	par-5	5			5	10	50	0	0	50
H20J04.5	pfd-2	3			3	6	50	0	0	50
F09E5.1	pkc-3	3			3	6	50	0	0	50
Y45F10B.10	qui-1	3			3	6	50	0	0	50
Y53G8AR.3	ral-1	3			3	6	50	0	0	50
F37A4.7	rbf-1	3			3	6	50	0	0	50
C25D7.3	sdc-3	3			3	6	50	0	0	50
F59F4.2	serp-1.1	3			3	6	50	0	0	50
F54C9.2	stc-1	3			3	6	50	0	0	50
T10H9.3	syx-18	3			3	6	50	0	0	50
F55C7.7	unc-73	3			3	6	50	0	0	50
Y87G2A.10	vps-28	3			3	6	50	0	0	50
CAA82752	xol-1	6			6	12	50	0	0	50
Y71G12B.11	tln-1		3		3	3	0	100	0	100
T05G5.6	ech-6		9		9	12	0	75	0	75
F52B5.2	F52B5.2		3		3	4	0	75	0	75
C37C3.6	mig-6		2	1	3	3	0	66.6667	33.3333	100
K08C7.3	epi-1		2		2	3	0	66.6667	0	66.6667
F14F3.2	git-1		2		2	3	0	66.6667	0	66.6667
C32D5.9	Lgg-1		2		2	3	0	66.6667	0	66.6667
F54C1.7	pat-10		2		2	3	0	66.6667	0	66.6667
K04D7.1	rack-1		2		2	3	0	66.6667	0	66.6667
C47E8.7	unc-112		2		2	3	0	66.6667	0	66.6667
C49C8.5	C49C8.5		6		6	10	0	60	0	60
C53B4.5	col-119		6		6	10	0	60	0	60
K11E4.3	poml-1		6		6	10	0	60	0	60
G_YK7564	efn-2	1	7		8	12	8.33333	58.3333	0	66.6667
C50H2.1	fshr-1		7		7	12	0	58.3333	0	58.3333
T14B4.6	dpy-2	1	3	1	5	6	16.6667	50	16.6667	83.3333
ZK20.6	nep-1	1	5		6	10	10	50	0	60
H06I04.3b	H06I04.3	1	6	2	9	12	8.33333	50	16.6667	75
G_YK7584	cri-2	1	6	1	8	12	8.33333	50	8.33333	66.6667
AAA28002	deb-1	1	6	1	8	12	8.33333	50	8.33333	66.6667
G_YK8483	Y43C5A.2	1	6	1	8	12	8.33333	50	8.33333	66.6667
AAC15827	ser-1		6	1	7	12	0	50	8.33333	58.3333
C05E4.3	srp-1		6	1	7	12	0	50	8.33333	58.3333
T21D9.1	col-164	0	3	0	3	6	0	50	0	50
ZK265.2	col-63	0	3	0	3	6	0	50	0	50
F45E4.9	hmg-5		5		5	10	0	50	0	50
K08B4.1	lag-1		5		5	10	0	50	0	50
F56C11.1	bli-3	1		17	18	33	3.0303	0	51.5152	54.5455
F25B4.6	hmgs-1	1		5	6	12	8.33333	0	41.6667	50
ZK370.3	hipr-1	2		2	4	6	33.3333	0	33.3333	66.6667
C34D4.9	nas-8	2	0	2	4	6	33.3333	0	33.3333	66.6667
T04C12.4	act-3		1	2	3	6	0	16.6667	33.3333	50
F52C6.3	F52C6.3	2	2	3	7	10	20	20	30	70
F45B8.1	rgs-11	1	1	3	5	10	10	10	30	50
C35A11.4	C35A11.4	3	3	3	9	12	25	25	25	75
B0272.1	tbb-4	2	1	3	6	12	16.6667	8.33333	25	50
C54D1.5	lam-2		3	2	5	9	0	33.3333	22.2222	55.5556
C46F4.2	acs-17	4		2	6	10	40	0	20	60
E03E2.1	cyp-43A1	3		2	5	10	30	0	20	50
G_YK5125	T09B4.8	2	5	2	9	12	16.6667	41.6667	16.6667	75
Y50D7A.g	Y50D7A	5	1	2	8	12	41.6667	8.33333	16.6667	66.6667
C29E4.7	gsto-1	4	5	1	10	12	33.3333	41.6667	8.33333	83.3333
F09F3.5	F09F3.5	5	3	1	9	12	41.6667	25	8.33333	75
H13N06.6	tbh-1	3	4		7	10	30	40	0	70
Daf-2	daf-2	6	4	1	11	16	37.5	25	6.25	68.75
C33D9.2	clec-182	1	1		2	3	33.3333	33.3333	0	66.6667
M02F4.7	clec-265	2	2	0	4	6	33.3333	33.3333	0	66.6667
F57C9.2	clec-90	2	2	0	4	6	33.3333	33.3333	0	66.6667
T14B4.7	dpy-10	1	1		2	3	33.3333	33.3333	0	66.6667
C01G8.5	erm-1	2	2		4	6	33.3333	33.3333	0	66.6667
C29A12.4	nrx-1	2	2		4	6	33.3333	33.3333	0	66.6667
EGAP7.1	dpy-3	3	3	0	6	9	33.3333	33.3333	0	66.6667
ZK637.8	unc-32	7	1	2	10	16	43.75	6.25	12.5	62.5
ZK1240.8	ZK1240.8	4	2		6	10	40	20	0	60
F02C12.5a	cyp-13B1	4	1	1	6	10	40	10	10	60
C52B11.3	dop-4	3	3		6	10	30	30	0	60
F28A10.6	acdh-9	3	2	1	6	10	30	20	10	60
R07B7.16	nhr-209	2	4		6	10	20	40	0	60
C46C11.1	hosl-1	2	3	1	6	10	20	30	10	60
K10F12.4	gsto-3	5	2		7	12	41.6667	16.6667	0	58.3333
R07E5.2	prdx-3	3	3	1	7	12	25	25	8.33333	58.3333
F10D2.9	fat-7	1	5	1	7	12	8.33333	41.6667	8.33333	58.3333
T11F9.6	nas-22	4	1	0	5	9	44.4444	11.1111	0	55.5556
T01C8.1	aak-2	5	1		6	12	41.6667	8.33333	0	50
C02F4.2	tax-6	5	1		6	12	41.6667	8.33333	0	50
C47D12.8	xpf-1	5	1		6	12	41.6667	8.33333	0	50
K06G5.2	cyp-13B2	4	1		5	10	40	10	0	50
T05C12.6a	mig-5	4	1		5	10	40	10	0	50
C02D4.2	ser-2	4		1	5	10	40	0	10	50
W10C8.2	pop-1	7	2		9	18	38.8889	11.1111	0	50
F25G6.3	acr-16	4	2		6	12	33.3333	16.6667	0	50
C23G10.1	C23G10.1	4	2		6	12	33.3333	16.6667	0	50
T27F6.2	clec-12	2	1	0	3	6	33.3333	16.6667	0	50
C17F4.1	clec-124	2	1	0	3	6	33.3333	16.6667	0	50
F11H8.3	col-8	2	1	0	3	6	33.3333	16.6667	0	50
F54D5.8	dnj-13	2	1		3	6	33.3333	16.6667	0	50
F23B12.9	egl-1	2	1		3	6	33.3333	16.6667	0	50
F54G8.3	ina-1	2	1		3	6	33.3333	16.6667	0	50
ZC416.6	ltah-1.2	2	1		3	6	33.3333	16.6667	0	50
C54C8.9	nlp-39	2	1		3	6	33.3333	16.6667	0	50
T25G12.4	rab-6.2	2	1		3	6	33.3333	16.6667	0	50
T19E7.2	skn-1	2	1		3	6	33.3333	16.6667	0	50
M02A10.3	sli-1	2	1		3	6	33.3333	16.6667	0	50
F35H10.4	vha-5	2	1		3	6	33.3333	16.6667	0	50
Y65B4A.3	vps-20	2	1		3	6	33.3333	16.6667	0	50
F18C5.2	wrn-1	4	2		6	12	33.3333	16.6667	0	50
Y51A2A.7	clec-249	2	0	1	3	6	33.3333	0	16.6667	50
T03F1.10	clec-53	2	0	1	3	6	33.3333	0	16.6667	50
ZK39.6	clec-97	2	0	1	3	6	33.3333	0	16.6667	50
F59A2.6	golg-4	2		1	3	6	33.3333	0	16.6667	50
H39E23.1	par-1	2		1	3	6	33.3333	0	16.6667	50
F56A8.7	unc-64	2		1	3	6	33.3333	0	16.6667	50
ZK1037.10	wrt-7	2	0	1	3	6	33.3333	0	16.6667	50
Y51H1A.3a	Y51H1A.3	4		2	6	12	33.3333	0	16.6667	50
M03D4.1	zen-4	2		1	3	6	33.3333	0	16.6667	50
C55C3.1	C55C3.1	3	2		5	10	30	20	0	50
R09H10.3	R09H10.3	2	3		5	10	20	30	0	50
Y37A1A.3	Y37A1A.3	2	3		5	10	20	30	0	50
W08D2.5	catp-6	1	2		3	6	16.6667	33.3333	0	50
T06E4.6	col-146	1	2	0	3	6	16.6667	33.3333	0	50
C44C10.1	col-180	1	2	0	3	6	16.6667	33.3333	0	50
H02F09.3	H02F09.3	1	2	0	3	6	16.6667	33.3333	0	50
F08B1.1	vhp-1	1	2		3	6	16.6667	33.3333	0	50
C45H4.17	cyp-33C2	2	2	2	6	12	16.6667	16.6667	16.6667	50
F57F5.1	F57F5.1	1	1	1	3	6	16.6667	16.6667	16.6667	50
C29H12.3	rgs-3	1	4		5	10	10	40	0	50
ZK849.1	ZK849.1	1	5		6	12	8.33333	41.6667	0	50
R06C7.10	myo-1		4	1	5	10	0	40	10	50
F08C6.1	adt-2	0	2	1	3	6	0	33.3333	16.6667	50
K02D7.3	col-101	0	2	1	3	6	0	33.3333	16.6667	50
Y51H4A.9	col-137	0	2	1	3	6	0	33.3333	16.6667	50
F17C11.3	col-153	0	2	1	3	6	0	33.3333	16.6667	50
F54E2.3	ketn-1	0	2	1	3	6	0	33.3333	16.6667	50
C03C10.1	kin-19		2	1	3	6	0	33.3333	16.6667	50

## Sheet: FULLscore
Gene	Celegansname	up	down	development	total	times scored	%up	%down	%development	%total
F31B12.1	plc-1	7			7	10	70	0	0	70			after removing doubles
ZK697.8	ZK697.8	7			7	10	70	0	0	70			219 genes incl. dev
C04A11.4	adm-2	7			7	10	70	0	0	70			dev repeated:
F46C3.1	pek-1	8	1		9	16	50	6.25	0	56.25			Gene	Celegansname	up	down	development	total	times scored	%up	%down	%development	%total
Y73B6BL.7	csp-2	6			6	10	60	0	0	60			VW02B12L.1	vha-6	1	1	4	6	10	10	10	40	60
ZK863.9	clec-224	6			6	10	60	0	0	60			F54H5.4	klf-3	3		4	7	10	30	0	40	70
F21F8.3	asp-5	7			7	12	58.3333	0	0	58.3333			Y111B2G.a	epc-1	1	2	5	8	12	8.33333	16.6667	41.6667	66.6667
C16A3.3	let-716	7		2	9	12	58.3333	0	16.6667	75			T08B1.1	T08B1.1		3	6	9	12	0	25	50	75
F21F8.4	asp-12	7			7	12	58.3333	0	0	58.3333			F12F6.6	sec-24.1			7	7	12	0	0	58.3333	58.3333
CAA82752	xol-1	6			6	12	50	0	0	50			C18H7.3	col-102	0	1	2	3	6	0	16.6667	33.3333	50
M117.2	par-5	5			5	10	50	0	0	50			R09A8.4	col-182	1	0	2	3	6	16.6667	0	33.3333	50
M110.5	dab-1	14		2	16	28	50	0	7.14286	57.1429			F52B11.3	noah-2	0	0	6	6	9	0	0	66.6667	66.6667
T05G5.6	ech-6		9		9	12	0	75	0	75			W04G3.8	lpr-3	0	0	3	3	6	0	0	50	50
K11E4.3	poml-1		6		6	10	0	60	0	60			M88.6	pan-1	0	1	6	7	9	0	11.1111	66.6667	77.7778
C49C8.5	C49C8.5		6		6	10	0	60	0	60			T19A5.3	T19A5.3	0	0	6	6	9	0	0	66.6667	66.6667
C53B4.5	col-119		6		6	10	0	60	0	60			F52H3.7	lec-2	0	0	7	7	9	0	0	77.7778	77.7778
G_YK7564	efn-2	1	7		8	12	8.33333	58.3333	0	66.6667			C34G6.6	noah-1	0	0	4	4	6	0	0	66.6667	66.6667
C50H2.1	fshr-1		7		7	12	0	58.3333	0	58.3333			W08F4.6	mlt-8	0	0	4	4	6	0	0	66.6667	66.6667
ZK20.6	nep-1	1	5		6	10	10	50	0	60			ZK430.8	mlt-7	0	0	6	6	6	0	0	100	100
AAA28002	deb-1	1	6	1	8	12	8.33333	50	8.33333	66.6667			Y87G2A.8	gpi-1	1		2	3	6	16.6667	0	33.3333	50
G_YK7584	cri-2	1	6	1	8	12	8.33333	50	8.33333	66.6667			R12B2.5	mdt-15	1		2	3	6	16.6667	0	33.3333	50
G_YK8483	Y43C5A.2	1	6	1	8	12	8.33333	50	8.33333	66.6667			F29G9.5	rpt-2	1		2	3	6	16.6667	0	33.3333	50
H06I04.3b	H06I04.3	1	6	2	9	12	8.33333	50	16.6667	75			ZK1151.1	vab-10	1		2	3	6	16.6667	0	33.3333	50
K08B4.1	notinALZoriginal		5		5	10	0	50	0	50			K02D10.5	snap-29			3	3	6	0	0	50	50
F45E4.9	hmg-5		5		5	10	0	50	0	50			ZK1058.2	pat-3			6	6	9	0	0	66.6667	66.6667
AAC15827	ser-1		6	1	7	12	0	50	8.33333	58.3333			R10E11.8	vha-1			3	3	6	0	0	50	50
C05E4.3	srp-1		6	1	7	12	0	50	8.33333	58.3333			T01H3.1	vha-4			3	3	6	0	0	50	50
C29E4.7	gsto-1	4	5	1	10	12	33.3333	41.6667	8.33333	83.3333			C56C10.3	vps-32.1			3	3	6	0	0	50	50
H13N06.6	tbh-1	3	4		7	10	30	40	0	70			ZK180.4	sar-1			3	3	6	0	0	50	50
F09F3.5	F09F3.5	5	3	1	9	12	41.6667	25	8.33333	75			Y71H2B.10	apb-1			3	3	6	0	0	50	50
R07B7.16	nhr-209	2	4		6	10	20	40	0	60			T25C8.2	act-5			3	3	6	0	0	50	50
Daf-2	daf-2	6	4	1	11	16	37.5	25	6.25	68.75			F26E4.8	tba-1			3	3	6	0	0	50	50
C52B11.3	dop-4	3	3		6	10	30	30	0	60			C47B2.3	tba-2			3	3	6	0	0	50	50
ZK1240.8	ZK1240.8	4	2		6	10	40	20	0	60			F44F4.11	tba-4			3	3	6	0	0	50	50
G_YK5125	T09B4.8	2	5	2	9	12	16.6667	41.6667	16.6667	75			K04H4.1	emb-9			3	3	6	0	0	50	50
K10F12.4	gsto-3	5	2		7	12	41.6667	16.6667	0	58.3333			C02C6.1	dyn-1	1		3	4	6	16.6667	0	50	66.6667
ZK849.1	ZK849.1	1	5		6	12	8.33333	41.6667	0	50			T04C12.6	act-1	1		3	4	6	16.6667	0	50	66.6667
F10D2.9	fat-7	1	5	1	7	12	8.33333	41.6667	8.33333	58.3333			K07D8.1	mup-4			3	3	3	0	0	100	100
C29H12.3	rgs-3	1	4		5	10	10	40	0	50			H19M22.2	let-805			6	6	9	0	0	66.6667	66.6667
R09H10.3	R09H10.3	2	3		5	10	20	30	0	50			T05E7.1	T05E7.1			3	3	3	0	0	100	100
Y37A1A.3	Y37A1A.3	2	3		5	10	20	30	0	50			Y113G7A.3	sec-23			3	3	3	0	0	100	100
C46C11.1	hosl-1	2	3	1	6	10	20	30	10	60			Y65B4BR.5	icd-2			3	3	3	0	0	100	100
R07E5.2	prdx-3	3	3	1	7	12	25	25	8.33333	58.3333			ZC581.1	nekl-2			3	3	3	0	0	100	100
C35A11.4	C35A11.4	3	3	3	9	12	25	25	25	75			ZC328.1	cuti-1			3	3	3	0	0	100	100
C55C3.1	C55C3.1	3	2		5	10	30	20	0	50			C45B2.7	ptr-4			3	3	3	0	0	100	100
F28A10.6	acdh-9	3	2	1	6	10	30	20	10	60			F52B5.2	F52B5.2			3	3	3	0	0	100	100
F25G6.3	acr-16	4	2		6	12	33.3333	16.6667	0	50			H37A05.1	lpin-1			3	3	3	0	0	100	100
F18C5.2	wrn-1	4	2		6	12	33.3333	16.6667	0	50			W03G9.6	paf-1		1	2	3	3	0	33.3333	66.6667	100
C23G10.1	C23G10.1	4	2		6	12	33.3333	16.6667	0	50			C49F5.1	sams-1		1	2	3	3	0	33.3333	66.6667	100
W10C8.2	pop-1	7	2		9	18	38.8889	11.1111	0	50
K06G5.2	cyp-13B2	4	1		5	10	40	10	0	50
T05C12.6a	mig-5	4	1		5	10	40	10	0	50
F02C12.5a	cyp-13B1	4	1	1	6	10	40	10	10	60
ZK637.8	unc-32	7	1	2	10	16	43.75	6.25	12.5	62.5
C02F4.2	tax-6	5	1		6	12	41.6667	8.33333	0	50
T01C8.1	aak-2	5	1		6	12	41.6667	8.33333	0	50
C47D12.8	xpf-1	5	1		6	12	41.6667	8.33333	0	50
Y50D7A.g	Y50D7A	5	1	2	8	12	41.6667	8.33333	16.6667	66.6667
R06C7.10	myo-1		4	1	5	10	0	40	10	50
F52C6.3	F52C6.3	2	2	3	7	10	20	20	30	70
C02D4.2	ser-2	4		1	5	10	40	0	10	50
C46F4.2	acs-17	4		2	6	10	40	0	20	60
C45H4.17	cyp-33C2	2	2	2	6	12	16.6667	16.6667	16.6667	50
Y51H1A.3a	Y51H1A.3	4		2	6	12	33.3333	0	16.6667	50
E03E2.1	cyp-43A1	3		2	5	10	30	0	20	50
F45B8.1	rgs-11	1	1	3	5	10	10	10	30	50
F25B4.6	hmgs-1	1		5	6	12	8.33333	0	41.6667	50
W01B6.7	col-2	4	0	0	4	6	66.6667	0	0	66.6667
F17C8.2	col-89	3	0	0	3	6	50	0	0	50
C34D4.15	col-113	3	0	0	3	6	50	0	0	50
F14F7.1	col-98	5	0	0	5	9	55.5556	0	0	55.5556
C09G5.3	col-79	3	0	0	3	6	50	0	0	50
Y49F6B.10	col-71	3	0	0	3	6	50	0	0	50
F59D12.4	gpn-1	3	0	0	3	6	50	0	0	50
F58A4.5	clec-161	3	0	0	3	6	50	0	0	50
Y52B11A.5	clec-92	3	0	0	3	6	50	0	0	50
F22E12.4	egl-9	3	0	0	3	6	50	0	0	50
F26D2.12	clec-234	3	0	0	3	6	50	0	0	50
F38A3.1	col-81	3	0	1	4	6	50	0	16.6667	66.6667
H19M22.3	zmp-2	3	0	1	4	6	50	0	16.6667	66.6667
F01G12.5	let-2	3	0	1	4	6	50	0	16.6667	66.6667
T21D9.1	col-164	0	3	0	3	6	0	50	0	50
ZK265.2	col-63	0	3	0	3	6	0	50	0	50
T14B4.6	dpy-2	1	3	1	5	6	16.6667	50	16.6667	83.3333
T06E4.6	col-146	1	2	0	3	6	16.6667	33.3333	0	50
M02F4.7	clec-265	2	2	0	4	6	33.3333	33.3333	0	66.6667
C44C10.1	col-180	1	2	0	3	6	16.6667	33.3333	0	50
F57C9.2	clec-90	2	2	0	4	6	33.3333	33.3333	0	66.6667
H02F09.3	H02F09.3	1	2	0	3	6	16.6667	33.3333	0	50
K02D7.3	col-101	0	2	1	3	6	0	33.3333	16.6667	50
F17C11.3	col-153	0	2	1	3	6	0	33.3333	16.6667	50
F54E2.3	ketn-1	0	2	1	3	6	0	33.3333	16.6667	50
F08C6.1	adt-2	0	2	1	3	6	0	33.3333	16.6667	50
Y51H4A.9	col-137	0	2	1	3	6	0	33.3333	16.6667	50
T11F9.6	nas-22	4	1	0	5	9	44.4444	11.1111	0	55.5556
4R79.1	nas-6	3	1	0	4	6	50	16.6667	0	66.6667
F11H8.3	col-8	2	1	0	3	6	33.3333	16.6667	0	50
EGAP7.1	dpy-3	3	3	0	6	9	33.3333	33.3333	0	66.6667
C17F4.1	clec-124	2	1	0	3	6	33.3333	16.6667	0	50
T27F6.2	clec-12	2	1	0	3	6	33.3333	16.6667	0	50
F57F5.1	F57F5.1	1	1	1	3	6	16.6667	16.6667	16.6667	50
ZK39.6	clec-97	2	0	1	3	6	33.3333	0	16.6667	50
T03F1.10	clec-53	2	0	1	3	6	33.3333	0	16.6667	50
ZK1037.10	wrt-7	2	0	1	3	6	33.3333	0	16.6667	50
Y51A2A.7	clec-249	2	0	1	3	6	33.3333	0	16.6667	50
C34D4.9	nas-8	2	0	2	4	6	33.3333	0	33.3333	66.6667
F38A6.1	pha-4	6	1	1	8	12	50	8.33333	8.33333	66.6667
R12B2.4	him-10	4			4	6	66.6667	0	0	66.6667
F10B5.6	emb-27	4			4	6	66.6667	0	0	66.6667
W03C9.3	rab-7	4			4	6	66.6667	0	0	66.6667
F55A11.2	syx-5	4			4	6	66.6667	0	0	66.6667
C07G1.5	hgrs-1	4			4	6	66.6667	0	0	66.6667
Y57G11C.4	vti-1	4			4	6	66.6667	0	0	66.6667
C10C5.5	C10C5.5	3	1		4	6	50	16.6667	0	66.6667
C42D8.8	apl-1	3			3	6	50	0	0	50
Y53G8AR.3	ral-1	3			3	6	50	0	0	50
ZK858.4	mel-26	3			3	6	50	0	0	50
C30C11.4	hsp-110	3			3	6	50	0	0	50
F43C1.2	mpk-1	3			3	6	50	0	0	50
C25D7.3	sdc-3	3			3	6	50	0	0	50
F45F2.4	his-7	3			3	6	50	0	0	50
T10H9.3	syx-18	3			3	6	50	0	0	50
C05C8.3	fkb-3	3			3	6	50	0	0	50
Y45F10B.10	qui-1	3			3	6	50	0	0	50
W08F4.8	cdc-37	3			3	6	50	0	0	50
C18C4.10	klc-2	3			3	6	50	0	0	50
F55C7.7	unc-73	3			3	6	50	0	0	50
ZC395.10	daf-41	3			3	6	50	0	0	50
T19B4.4	dnj-21	3			3	6	50	0	0	50
F54C9.2	stc-1	3			3	6	50	0	0	50
H20J04.5	pfd-2	3			3	6	50	0	0	50
F59F4.2	serp-1.1	3			3	6	50	0	0	50
Y87G2A.10	vps-28	3			3	6	50	0	0	50
F09E5.1	pkc-3	3			3	6	50	0	0	50
F37A4.7	rbf-1	3			3	6	50	0	0	50
C29A12.4	nrx-1	2	2		4	6	33.3333	33.3333	0	66.6667
C01G8.5	erm-1	2	2		4	6	33.3333	33.3333	0	66.6667
W08D2.5	catp-6	1	2		3	6	16.6667	33.3333	0	50
F08B1.1	vhp-1	1	2		3	6	16.6667	33.3333	0	50
C03C10.1	kin-19		2	1	3	6	0	33.3333	16.6667	50
M02A10.3	sli-1	2	1		3	6	33.3333	16.6667	0	50
F54D5.8	dnj-13	2	1		3	6	33.3333	16.6667	0	50
T19E7.2	skn-1	2	1		3	6	33.3333	16.6667	0	50
C54C8.9	nlp-39	2	1		3	6	33.3333	16.6667	0	50
B0272.1	tbb-4	2	1	3	6	12	16.6667	8.33333	25	50
ZC416.6	ltah-1.2	2	1		3	6	33.3333	16.6667	0	50
F35H10.4	vha-5	2	1		3	6	33.3333	16.6667	0	50
T25G12.4	rab-6.2	2	1		3	6	33.3333	16.6667	0	50
Y65B4A.3	vps-20	2	1		3	6	33.3333	16.6667	0	50
F23B12.9	egl-1	2	1		3	6	33.3333	16.6667	0	50
F54G8.3	ina-1	2	1		3	6	33.3333	16.6667	0	50
T04C12.4	act-3		1	2	3	6	0	16.6667	33.3333	50
H39E23.1	par-1	2		1	3	6	33.3333	0	16.6667	50
F56A8.7	unc-64	2		1	3	6	33.3333	0	16.6667	50
F59A2.6	golg-4	2		1	3	6	33.3333	0	16.6667	50
M03D4.1	zen-4	2		1	3	6	33.3333	0	16.6667	50
ZK370.3	hipr-1	2		2	4	6	33.3333	0	33.3333	66.6667
F56C11.1	bli-3	1		17	18	33	3.0303	0	51.5152	54.5455
Y50D4C.4	sqv-6	3			3	3	100	0	0	100
C53A5.3	hda-1	2		1	3	3	66.6667	0	33.3333	100
F54D1.2	col-126	2			2	3	66.6667	0	0	66.6667
F11G11.12	col-73	2			2	3	66.6667	0	0	66.6667
Y111B2A.15	tpst-1	2	1		3	3	66.6667	33.3333	0	100
C33D9.2	clec-182	1	1		2	3	33.3333	33.3333	0	66.6667
T14B4.7	dpy-10	1	1		2	3	33.3333	33.3333	0	66.6667
Y71G12B.11	tln-1		3		3	3	0	100	0	100
C47E8.7	unc-112		2		2	3	0	66.6667	0	66.6667
F54C1.7	pat-10		2		2	3	0	66.6667	0	66.6667
K04D7.1	rack-1		2		2	3	0	66.6667	0	66.6667
C37C3.6	mig-6		2	1	3	3	0	66.6667	33.3333	100
K08C7.3	epi-1		2		2	3	0	66.6667	0	66.6667
C54D1.5	lam-2		3	2	5	9	0	33.3333	22.2222	55.5556
C32D5.9	Lgg-1		2		2	3	0	66.6667	0	66.6667
F14F3.2	git-1		2		2	3	0	66.6667	0	66.6667
K02D10.5	snap-29	4			4	4	100	0	0	100
ZK180.4	sar-1	3			3	4	75	0	0	75
F52B5.2	F52B5.2		3		3	4	0	75	0	75

## Sheet: ALZscore
Location	Gene	C elegans name	up	down	development	total	times scored	%up	%down	%development	%total		data cutoff:
4 C3	F31B12.1	plc-1	7			7	10	70	0	0	70		The times a change was observed > 50% of observations
4 H7	ZK697.8	ZK697.8	7			7	10	70	0	0	70
9 D5	C04A11.4	adm-2	7			7	10	70	0	0	70
1 D1	F46C3.1	pek-1	6			6	10	60	0	0	60
1 G8	Y73B6BL.7	csp-2	6			6	10	60	0	0	60
4 G7	ZK863.9	clec-224	6			6	10	60	0	0	60
3 F6	F21F8.3	asp-5	7			7	12	58.3333	0	0	58.3333
3 A3	C16A3.3	let-716	7		2	9	12	58.3333	0	16.6667	75
3 F7	F21F8.4	asp-12	7			7	12	58.3333	0	0	58.3333
5 E2	CAA82752	xol-1	6			6	12	50	0	0	50
1 C4	M117.2	par-5	5			5	10	50	0	0	50
2 C5	M110.5	dab-1	5			5	10	50	0	0	50
5 H12	T05G5.6	ech-6		9		9	12	0	75	0	75
4 D1	K11E4.3	poml-1		6		6	10	0	60	0	60
7 H11	C49C8.5	C49C8.5		6		6	10	0	60	0	60
7 H12	C53B4.5	col-119		6		6	10	0	60	0	60
5 G1	G_YK7564	efn-2	1	7		8	12	8.33333	58.3333	0	66.6667
3 G1	C50H2.1	fshr-1		7		7	12	0	58.3333	0	58.3333
2 H3	ZK20.6	nep-1	1	5		6	10	10	50	0	60
5 E12	AAA28002	deb-1	1	6	1	8	12	8.33333	50	8.33333	66.6667
5 F12	G_YK7584	cri-2	1	6	1	8	12	8.33333	50	8.33333	66.6667
5 G12	G_YK8483	Y43C5A.2	1	6	1	8	12	8.33333	50	8.33333	66.6667
6 E12	H06I04.3b	H06I04.3	1	6	2	9	12	8.33333	50	16.6667	75
2 A12	K08B4.1	lag-1		5		5	10	0	50	0	50
7 H3	F45E4.9	hmg-5		5		5	10	0	50	0	50
5 F1	AAC15827	ser-1		6	1	7	12	0	50	8.33333	58.3333
8 G12	C05E4.3	srp-1		6	1	7	12	0	50	8.33333	58.3333
5 H5	C29E4.7	gsto-1	4	5	1	10	12	33.3333	41.6667	8.33333	83.3333
4 D4	H13N06.6	tbh-1	3	4		7	10	30	40	0	70
8 H8	F09F3.5	F09F3.5	5	3	1	9	12	41.6667	25	8.33333	75
4 F2	R07B7.16	nhr-209	2	4		6	10	20	40	0	60
2 E2	Daf-2	daf-2	2	4	1	7	10	20	40	10	70
4 A4	C52B11.3	dop-4	3	3		6	10	30	30	0	60
4 F3	ZK1240.8	-	4	2		6	10	40	20	0	60
5 H1	G_YK5125	T09B4.8	2	5	2	9	12	16.6667	41.6667	16.6667	75
6 E1	K10F12.4	gsto-3	5	2		7	12	41.6667	16.6667	0	58.3333
6 H2	ZK849.1	ZK849.1	1	5		6	12	8.33333	41.6667	0	50
8 C7	F10D2.9	fat-7	1	5	1	7	12	8.33333	41.6667	8.33333	58.3333
7 E1	C29H12.3	rgs-3	1	4		5	10	10	40	0	50
7 F11	R09H10.3	R09H10.3	2	3		5	10	20	30	0	50
7 H2	Y37A1A.3	Y37A1A.3	2	3		5	10	20	30	0	50
9 F12	C46C11.1	hosl-1	2	3	1	6	10	20	30	10	60
5 B6	R07E5.2	prdx-3	3	3	1	7	12	25	25	8.33333	58.3333
8 H9	C35A11.4	C35A11.4	3	3	3	9	12	25	25	25	75
7 H1	C55C3.1	C55C3.1	3	2		5	10	30	20	0	50
7 E5	F28A10.6	acdh-9	3	2	1	6	10	30	20	10	60
5 C6	F25G6.3	acr-16	4	2		6	12	33.3333	16.6667	0	50
6 B11	F18C5.2	wrn-1	4	2		6	12	33.3333	16.6667	0	50
6 D9	C23G10.1	C23G10.1	4	2		6	12	33.3333	16.6667	0	50
8 A10	AAC05308	pop-1	4	2		6	12	33.3333	16.6667	0	50
9 C7	K06G5.2	cyp-13B2	4	1		5	10	40	10	0	50
9 F7	T05C12.6a	mig-5	4	1		5	10	40	10	0	50
9 D2	F02C12.5a	cyp-13B1	4	1	1	6	10	40	10	10	60
2 C3	ZK637.8	unc-32	4	1	2	7	10	40	10	20	70
6 B2	C02F4.2	tax-6	5	1		6	12	41.6667	8.33333	0	50
6 B6	T01C8.1	aak-2	5	1		6	12	41.6667	8.33333	0	50
6 B7	C47D12.8	xpf-1	5	1		6	12	41.6667	8.33333	0	50
6 D5	Y50D7A.g	Y50D7A	5	1	2	8	12	41.6667	8.33333	16.6667	66.6667
2 E1	R06C7.10	myo-1		4	1	5	10	0	40	10	50
9 E5	F52C6.3	F52C6.3	2	2	3	7	10	20	20	30	70
9 C3	C02D4.2	ser-2	4		1	5	10	40	0	10	50
9 D6	C46F4.2	acs-17	4		2	6	10	40	0	20	60
8 C12	C45H4.17	cyp-33C2	2	2	2	6	12	16.6667	16.6667	16.6667	50
6 A5	Y51H1A.3a	Y51H1A.3	4		2	6	12	33.3333	0	16.6667	50
9 C5	E03E2.1	cyp-43A1	3		2	5	10	30	0	20	50
9 C8	F45B8.1	rgs-11	1	1	3	5	10	10	10	30	50
8 H7	F25B4.6	hmgs-1	1		5	6	12	8.33333	0	41.6667	50
7 F8	VW02B12L.1	vha-6	1	1	4	6	10	10	10	40	60
7 C2	F54H5.4	klf-3	3		4	7	10	30	0	40	70
8 F3	Y111B2G.a	epc-1	1	2	5	8	12	8.33333	16.6667	41.6667	66.6667
8 H12	T08B1.1	T08B1.1		3	6	9	12	0	25	50	75
8 A4	F12F6.6	sec-24.1			7	7	12	0	0	58.3333	58.3333

## Sheet: MATscore
Gene	Celegansname	up	down	development	total	times scored	%up	%down	%development	%total		data cutoff:
W01B6.7	col-2	4	0	0	4	6	66.6667	0	0	66.6667		The times a change was observed > 50% of observations
Daf-2	Daf-2	4	0	0	4	6	66.6667	0	0	66.6667
F17C8.2	col-89	3	0	0	3	6	50	0	0	50
C34D4.15	col-113	3	0	0	3	6	50	0	0	50
F14F7.1	col-98	3	0	0	3	6	50	0	0	50
C09G5.3	col-79	3	0	0	3	6	50	0	0	50
Y49F6B.10	col-71	3	0	0	3	6	50	0	0	50
F59D12.4	gpn-1	3	0	0	3	6	50	0	0	50
F58A4.5	clec-161	3	0	0	3	6	50	0	0	50
Y52B11A.5	clec-92	3	0	0	3	6	50	0	0	50
F22E12.4	egl-9	3	0	0	3	6	50	0	0	50
F26D2.12	clec-234	3	0	0	3	6	50	0	0	50
F38A3.1	col-81	3	0	1	3	6	50	0	16.6667	50
H19M22.3	zmp-2	3	0	1	3	6	50	0	16.6667	50
F01G12.5	let-2	3	0	1	3	6	50	0	16.6667	50
T21D9.1	col-164	0	3	0	3	6	0	50	0	50
ZK265.2	col-63	0	3	0	3	6	0	50	0	50
T14B4.6	dpy-2	1	3	1	4	6	16.6667	50	16.6667	66.6667
T06E4.6	col-146	1	2	0	3	6	16.6667	33.3333	0	50
M02F4.7	clec-265	2	2	0	4	6	33.3333	33.3333	0	66.6667
C44C10.1	col-180	1	2	0	3	6	16.6667	33.3333	0	50
F57C9.2	clec-90	2	2	0	4	6	33.3333	33.3333	0	66.6667
H02F09.3	H02F09.3	1	2	0	3	6	16.6667	33.3333	0	50
K02D7.3	col-101	0	2	1	2	6	0	33.3333	16.6667	33.3333
F17C11.3	col-153	0	2	1	2	6	0	33.3333	16.6667	33.3333
F54E2.3	ketn-1	0	2	1	2	6	0	33.3333	16.6667	33.3333
F08C6.1	adt-2	0	2	1	2	6	0	33.3333	16.6667	33.3333
Y51H4A.9	col-137	0	2	1	2	6	0	33.3333	16.6667	33.3333
T11F9.6	nas-22	2	1	0	3	6	33.3333	16.6667	0	50
4R79.1	nas-6	3	1	0	4	6	50	16.6667	0	66.6667
Skn-1	Skn-1	2	1	0	3	6	33.3333	16.6667	0	50
F11H8.3	col-8	2	1	0	3	6	33.3333	16.6667	0	50
EGAP7.1	dpy-3	2	1	0	3	6	33.3333	16.6667	0	50
C17F4.1	clec-124	2	1	0	3	6	33.3333	16.6667	0	50
T27F6.2	clec-12	2	1	0	3	6	33.3333	16.6667	0	50
F57F5.1	F57F5.1	1	1	1	2	6	16.6667	16.6667	16.6667	33.3333
ZK39.6	clec-97	2	0	1	2	6	33.3333	0	16.6667	33.3333
T03F1.10	clec-53	2	0	1	2	6	33.3333	0	16.6667	33.3333
ZK1037.10	wrt-7	2	0	1	2	6	33.3333	0	16.6667	33.3333
Y51A2A.7	clec-249	2	0	1	2	6	33.3333	0	16.6667	33.3333
C34D4.9	nas-8	2	0	2	2	6	33.3333	0	33.3333	33.3333
C18H7.3	col-102	0	1	2	1	6	0	16.6667	33.3333	16.6667
R09A8.4	col-180	1	0	2	1	6	16.6667	0	33.3333	16.6667
C54D1.5	lam-2	0	1	2	1	6	0	16.6667	33.3333	16.6667
Bli-3		0	0	3	0	6	0	0	50	0
F52B11.3	noah-2	0	0	3	0	6	0	0	50	0
Bli-3		0	0	3	0	6	0	0	50	0
Bli-3		0	0	3	0	6	0	0	50	0
W04G3.8	lpr-3	0	0	3	0	6	0	0	50	0
M88.6	pan-1	0	1	3	1	6	0	16.6667	50	16.6667
T19A5.3	T19A5.3	0	0	3	0	6	0	0	50	0
F52H3.7	lec-2	0	0	4	0	6	0	0	66.6667	0
C34G6.6	noah-1	0	0	4	0	6	0	0	66.6667	0
W08F4.6	mlt-8	0	0	4	0	6	0	0	66.6667	0
ZK430.8	mlt-7	0	0	6	0	6	0	0	100	0

## Sheet: AGEscore
Location	Gene	C elegans name	up	down	development	total	times scored	%up	%down	%development	%total		Gene	up	dwn	dev	total	Victoria selection	verified	protein	human
	M110.5	dab-1	4			4	6	66.6667	0	0	66.6667		M110.5	4			4						T27F2.1	skp-1	SNW1	? Why she select this
	F38A6.1	pha-4	4			4	6	66.6667	0	0	66.6667		F38A6.1	4			4						T05C12.7	cct-1	TCP1	? Why she select this
	R12B2.4	him-10	4			4	6	66.6667	0	0	66.6667		R12B2.4	4			4	yes		him-10	NUF-2		F31D4.3	fkb-6	FKBP4	? Why she select this
	F10B5.6	emb-27	4			4	6	66.6667	0	0	66.6667		F10B5.6	4			4						F26H9.6	rab-5	RAB5B	? Why she select this
	W03C9.3	rab-7	4			4	6	66.6667	0	0	66.6667		W03C9.3	4			4	yes		rab-7	RAB7A
	F55A11.2	syx-5	4			4	6	66.6667	0	0	66.6667		F55A11.2	4			4	yes		syx-5	STX5		total score: 6 times
	C07G1.5	hgrs-1	4			4	6	66.6667	0	0	66.6667		C07G1.5	4			4	yes		hgrs-1	HGS
	Y57G11C.4	vti-1	4			4	6	66.6667	0	0	66.6667		Y57G11C.4	4			4	yes		vti-1	VTI1A
	C10C5.5	C10C5.5	3	1		4	6	50	16.6667	0	66.6667		C10C5.5	3	1		4	yes			ACY-1
	C42D8.8	apl-1	3			3	6	50	0	0	50		C42D8.8	3			3
	Y53G8AR.3	ral-1	3			3	6	50	0	0	50		Y53G8AR.3	3			3
	Skn-1		3			3	6	50	0	0	50		Skn-1	3			3
	ZK858.4	mel-26	3			3	6	50	0	0	50		ZK858.4	3			3
	C30C11.4	hsp-110	3			3	6	50	0	0	50		C30C11.4	3			3	yes		hsp110	HSPA4
	ZK637.8	unc-32	3			3	6	50	0	0	50		ZK637.8	3			3
	F43C1.2	mpk-1	3			3	6	50	0	0	50		F43C1.2	3			3
	C25D7.3	sdc-3	3			3	6	50	0	0	50		C25D7.3	3			3
	F45F2.4	his-7	3			3	6	50	0	0	50		F45F2.4	3			3	yes		his-7	histone cluster
	T10H9.3	syx-18	3			3	6	50	0	0	50		T10H9.3	3			3
	C05C8.3	fkb-3	3			3	6	50	0	0	50		C05C8.3	3			3
	Y45F10B.10	qui-1	3			3	6	50	0	0	50		Y45F10B.10	3			3
	W10C8.2	pop-1	3			3	6	50	0	0	50		W10C8.2	3			3
	W08F4.8	cdc-37	3			3	6	50	0	0	50		W08F4.8	3			3
	C18C4.10	klc-2	3			3	6	50	0	0	50		C18C4.10	3			3
	F55C7.7	unc-73	3			3	6	50	0	0	50		F55C7.7	3			3
	ZC395.10	daf-41	3			3	6	50	0	0	50		ZC395.10	3			3
	T19B4.4	dnj-21	3			3	6	50	0	0	50		T19B4.4	3			3
	F54C9.2	stc-1	3			3	6	50	0	0	50		F54C9.2	3			3
	H20J04.5	pfd-2	3			3	6	50	0	0	50		H20J04.5	3			3
	F59F4.2	serp-1.1	3			3	6	50	0	0	50		F59F4.2	3			3
	Y87G2A.10	vps-28	3			3	6	50	0	0	50		Y87G2A.10	3			3	yes		vsp-28	VSP28
	F09E5.1	pkc-3	3			3	6	50	0	0	50		F09E5.1	3			3
	F37A4.7	rbf-1	3			3	6	50	0	0	50		F37A4.7	3			3
	C29A12.4	nrx-1	2	2		4	6	33.3333	33.3333	0	66.6667		ZK370.3	2		2	4	yes		hipr-1	HIP1
	C01G8.5	erm-1	2	2		4	6	33.3333	33.3333	0	66.6667		H39E23.1	2		1	3	yes		par-1	FOXA3
	W08D2.5	catp-6	1	2		3	6	16.6667	33.3333	0	50		F56A8.7	2		1	3
	GFP		1	2		3	6	16.6667	33.3333	0	50		F59A2.6	2		1	3
	F08B1.1	vhp-1	1	2		3	6	16.6667	33.3333	0	50		M03D4.1	2		1	3	yes		zen-4	KIF23
	C03C10.1	kin-19		2	1	2	6	0	33.3333	16.6667	33.3333		M02A10.3	2	1		3
	M02A10.3	sli-1	2	1		3	6	33.3333	16.6667	0	50		F54D5.8	2	1		3
	F54D5.8	dnj-13	2	1		3	6	33.3333	16.6667	0	50		T19E7.2	2	1		3
	T19E7.2	skn-1	2	1		3	6	33.3333	16.6667	0	50		C54C8.9	2	1		3
	C54C8.9	nlp-39	2	1		3	6	33.3333	16.6667	0	50		F46C3.1	2	1		3
	F46C3.1	pek-1	2	1		3	6	33.3333	16.6667	0	50		B0272.1	2	1		3
	B0272.1	tbb-4	2	1		3	6	33.3333	16.6667	0	50		ZC416.6	2	1		3
	ZC416.6	ltah-1.2	2	1		3	6	33.3333	16.6667	0	50		F35H10.4	2	1		3	yes		vha-5	ATP6V0A1, ATP6V0A4
	F35H10.4	vha-5	2	1		3	6	33.3333	16.6667	0	50		T25G12.4	2	1		3
	T25G12.4	rab-6.2	2	1		3	6	33.3333	16.6667	0	50		Y65B4A.3	2	1		3
	Y65B4A.3	vps-20	2	1		3	6	33.3333	16.6667	0	50		F23B12.9	2	1		3
	F23B12.9	egl-1	2	1		3	6	33.3333	16.6667	0	50		F54G8.3	2	1		3
	F54G8.3	ina-1	2	1		3	6	33.3333	16.6667	0	50		Skn-1	2	1		3
	Skn-1		2	1		3	6	33.3333	16.6667	0	50		C29A12.4	2	2		4	yes		nrx-1	NRXN3
	F38A6.1	pha-4	2	1	1	3	6	33.3333	16.6667	16.6667	50		C01G8.5	2	2		4	yes		erm-1	MSN
	T04C12.4	act-3		1	2	1	6	0	16.6667	33.3333	16.6667		F38A6.1	2	1	1	4	yes		pha-4	FOXA3
	H39E23.1	par-1	2		1	2	6	33.3333	0	16.6667	33.3333		W08D2.5	1	2		3
	F56A8.7	unc-64	2		1	2	6	33.3333	0	16.6667	33.3333		GFP	1	2		3
	F59A2.6	golg-4	2		1	2	6	33.3333	0	16.6667	33.3333		F08B1.1	1	2		3
	M03D4.1	zen-4	2		1	2	6	33.3333	0	16.6667	33.3333		C03C10.1		2	1	3	yes		kin-19	CSNK1A1
	ZK370.3	hipr-1	2		2	2	6	33.3333	0	33.3333	33.3333		T04C12.4		1	2	3	yes		act-3	ACTA1/ACTC1/ACTG2
	Y87G2A.8	gpi-1	1		2	1	6	16.6667	0	33.3333	16.6667		Bli-3			3	3	yes		bli-3	DUOX1/2
	M110.5	dab-1	1		2	1	6	16.6667	0	33.3333	16.6667		H19M22.2			3	3
	Bli-3		1		2	1	6	16.6667	0	33.3333	16.6667		K02D10.5			3	3	yes		snap-29	SNAP29
	R12B2.5	mdt-15	1		2	1	6	16.6667	0	33.3333	16.6667		ZK1058.2			3	3	yes		pat-3	ITGB1
	F29G9.5	rpt-2	1		2	1	6	16.6667	0	33.3333	16.6667		R10E11.8			3	3	yes		vha-1	ATP6V0C
	ZK1151.1	vab-10	1		2	1	6	16.6667	0	33.3333	16.6667		T01H3.1			3	3	yes		vha-4	ATP6V0B
	Bli-3				3	0	6	0	0	50	0		C56C10.3			3	3	yes		vps-32.1	CHMPA4B
	H19M22.2	let-805			3	0	6	0	0	50	0		ZK180.4			3	3	yes		sar-1	SAR1B
	K02D10.5	snap-29			3	0	6	0	0	50	0		Y71H2B.10			3	3	yes		abp-1	AP1B1
	ZK1058.2	pat-3			3	0	6	0	0	50	0		T25C8.2			3	3	yes		act-5	ACTA1/ACTA2/ACTG2
	R10E11.8	vha-1			3	0	6	0	0	50	0		F26E4.8			3	3	yes		tba-1	TUBA8
	T01H3.1	vha-4			3	0	6	0	0	50	0		C47B2.3			3	3	yes		tba-2	TUBA1A
	C56C10.3	vps-32.1			3	0	6	0	0	50	0		F44F4.11			3	3	yes		tba-4	TUBA8
	ZK180.4	sar-1			3	0	6	0	0	50	0		C36E8.5			3	3	yes		tbb-2	TUBB, TUBB2A, TUBB4B
	Y71H2B.10	abp-1			3	0	6	0	0	50	0		K04H4.1			3	3	yes		emb-9	COL4A3, COL4A5, COL4A6
	T25C8.2	act-5			3	0	6	0	0	50	0		C02C6.1	1		3	4	yes		dyn-1	DNM3
	F26E4.8	tba-1			3	0	6	0	0	50	0		T04C12.6	1		3	4	yes		act-1	ACTB
	C47B2.3	tba-2			3	0	6	0	0	50	0		Y87G2A.8	1		2	3
	F44F4.11	tba-4			3	0	6	0	0	50	0		M110.5	1		2	3
	C36E8.5	tbb-4			3	0	6	0	0	50	0		Bli-3	1		2	3
	K04H4.1	emb-9			3	0	6	0	0	50	0		R12B2.5	1		2	3
	C02C6.1	dyn-1	1		3	1	6	16.6667	0	50	16.6667		F29G9.5	1		2	3	yes		rpt-2	PSMC1
	T04C12.6	act-1	1		3	1	6	16.6667	0	50	16.6667		ZK1151.1	1		2	3	yes		vab-10	DST

## Sheet: ANCscore
Location	Gene	Celegansname	up	down	development	total	times scored	%up	%down	%development	%total
	Y50D4C.4	sqv-6	3			3	3	100	0	0	100
	C53A5.3	hda-1	2		1	2	3	66.6667	0	33.3333	66.6667
	F54D1.2	col-126	2			2	3	66.6667	0	0	66.6667
	F14F7.1	col-98	2			2	3	66.6667	0	0	66.6667
	T11F9.6	nas-22	2			2	3	66.6667	0	0	66.6667
	F11G11.12	col-73	2			2	3	66.6667	0	0	66.6667
	Y111B2A.15	tpst-1	2	1		3	3	66.6667	33.3333	0	100
	C33D9.2	clec-182	1	1		2	3	33.3333	33.3333	0	66.6667
	T14B4.7	dpy-10	1	1		2	3	33.3333	33.3333	0	66.6667
	EGAP7.1	dpy-3	1	2		3	3	33.3333	66.6667	0	100
	Y71G12B.11	tln-1		3		3	3	0	100	0	100
	C47E8.7	unc-112		2		2	3	0	66.6667	0	66.6667
	F54C1.7	pat-10		2		2	3	0	66.6667	0	66.6667
	K04D7.1	rack-1		2		2	3	0	66.6667	0	66.6667
	C37C3.6	mig-6		2	1	2	3	0	66.6667	33.3333	66.6667
	K08C7.3	epi-1		2		2	3	0	66.6667	0	66.6667
	C54D1.5	lam-2		2		2	3	0	66.6667	0	66.6667
	C32D5.9	Lgg-1		2		2	3	0	66.6667	0	66.6667
	F14F3.2	git-1		2		2	3	0	66.6667	0	66.6667
	K07D8.1	mup-4			3	0	3	0	0	100	0
	H19M22.2	let-805			3	0	3	0	0	100	0
	F52H3.7	lec-2			3	0	3	0	0	100	0
	F52B11.3	noah-2			3	0	3	0	0	100	0
	T05E7.1	T05E7.1			3	0	3	0	0	100	0
	Y113G7A.3	sec-23			3	0	3	0	0	100	0
	Y65B4BR.5	icd-2			3	0	3	0	0	100	0
	M88.6	pan-1			3	0	3	0	0	100	0
	ZC581.1	nekl-2			3	0	3	0	0	100	0
	T19A5.3	T19A5.3			3	0	3	0	0	100	0
	ZC328.1	cuti-1			3	0	3	0	0	100	0
	ZK1058.2	pat-3			3	0	3	0	0	100	0
	C45B2.7	ptr-4			3	0	3	0	0	100	0
	F52B5.2	F52B5.2			3	0	3	0	0	100	0
	H37A05.1	lpin-1			3	0	3	0	0	100	0
	F56C11.1	Bli-3			3	0	3	0	0	100	0
	W03G9.6	paf-1		1	2	1	3	0	33.3333	66.6667	33.3333
	C49F5.1	sams-1		1	2	1	3	0	33.3333	66.6667	33.3333

## Sheet: Dev
	Gene	C elegans name	up	down	development	total	times scored	%up	%down	%development	%total		method Dev.
	K02D10.5	snap-29	4			4	4	100	0	0	100		re-assess from D1 on 6cm plates
	ZK180.4	sar-1	3			3	4	75	0	0	75		put D1 animals on RNAI
	F52B5.2	F52B5.2		3		3	4	0	75	0	75		let them feed for 2 days
													on 2nd day HS 1h 33C
													24h after Score GFP

## Sheet: DEVraw
Name
L4440									Dev	1			2			3			4			5			6			7			8			9			10			11			12
klf-3	F54H5.4	Alz 7	C	2					A	L4440			F54H5.4			VW02B12L.1			Y111B2G.a			T08B1.1			F12F6.6			ZK430.8			F52H3.7			F52B11.3			C18H7.3			C34G6.6			W08F4.6
vha-6	VW02B12L.1	Alz 7	F	7						0	0	0	Alz 7	C	2	Alz 7	F	7	Alz 8	F	4	Alz 8	H	12	Alz 8	A	4	Mat 2	H	5	Mat 2	B	7	Mat 2	E	5	Mat 2	D	2	Mat 3	E	3	Mat 3	F	4
epc-1	Y111B2G.a	Alz 8	F	4					B	R09A8.4			W04G3.8			C54D1.5			M88.6			Daf-16			T19A5.3			K07D8.1			H19M22.2			GFP			F52H3.7			F52B11.3			T05E7.1
T08B1.1	T08B1.1	Alz 8	H	12						Mat 3	B	3	Mat 4	E	6	Mat 4	A	12	Mat 5	A	4	0	0	0	Mat 7	A	3	Atph 1	A	2	Atph 1	C	9	0	0	0	Atph 1	D	12	Atph 1	E	12	Atph 2	G	1
sec-24.1	F12F6.6	Alz 8	A	4					C	Y113G7A.3			M88.6			ZC328.1			W03G9.6			C49F5.1			Y65B4BR.5			ZC581.1			T19A5.3			ZK1058.2			C45B2.7			Skn-1			F52B5.2
ZK430.8	ZK430.8	Mat 2	H	5						Atph 2	H	1	Atph 2	B	6	Atph 2	H	12	Atph 2	F	10	Atph 2	H	10	Atph 2	G	6	Atph 2	G	7	Atph 2	C	10	Atph 3	A	4	Atph 3	A	6	0	0	0	Atph 3	A	10
F52H3.7	F52H3.7	Mat 2	B	7					D	H37A05.1			H19M22.2			Bli-3			Y87G2A.8			R12B2.5			K02D10.5			ZK1058.2			C02C6.1			F29G9.5			R10E11.8			T01H3.1			C56C10.3
F52B11.3	F52B11.3	Mat 2	E	5						Atph 3	C	9	Age 2	B	2	0	0	0	Age 2	H	9	Age 3	F	4	Age 4	E	2	Age 5	B	12	Age 5	A	3	Age 5	D	6	Age 6	B	2	Age 6	C	12	Age 6	D	9		for sequencing
C18H7.3	C18H7.3	Mat 2	D	2					E	ZK180.4			Y71H2B.10			T04C12.6			ZK1151.1			T25C8.2			F26E4.8			L4440			C47B2.3			F44F4.11			C36E8.5			K04H4.1			0
C34G6.6	C34G6.6	Mat 3	E	3						Age 6	E	6	Age 6	F	6	Age 7	H	11	Age 7	H	3	Age 8	A	3	Age 8	A	4	0	0	0	Age 8	A	5	Age 8	A	7	Age 8	B	1	Age 8	B	11	0	0	0		F02C12.5a	Plt 8 D2
W08F4.6	W08F4.6	Mat 3	F	4					F	0			Daf-2			0			0			Empty well			0			0			0			0			0			0			0				G_YK7564	Plt 5 G1
R09A8.4	R09A8.4	Mat 3	B	3						0	0	0	0	0	0	0	0	0	0	0	0	0	0	0	0	0	0	0	0	0	0	0	0	0	0	0	0	0	0	0	0	0	0	0	0		H06I04.3b	Plt 6 E12
W04G3.8	W04G3.8	Mat 4	E	6					G	0			0			0			0			0			0			0			0			Col-120			0			0			0				AAA28002	Plt 5 E12
C54D1.5	C54D1.5	Mat 4	A	12						0	0	0	0	0	0	0	0	0	0	0	0	0	0	0	0	0	0	0	0	0	0	0	0	0	0	0	0	0	0	0	0	0	0	0	0		G_YK7584	Plt 5 F12
M88.6	M88.6	Mat 5	A	4					H	0			0			0			Col-144			0			0			0			0			0			0			0			0				G_YK8483	Plt 5 G12
Daf-16										0	0	0	0	0	0	0	0	0	0	0	0	0	0	0	0	0	0	0	0	0	0	0	0	0	0	0	0	0	0	0	0	0	0	0	0		AAC15827	Plt 5 F1
T19A5.3	T19A5.3	Mat 7	A	3																																											G_YK5125	Plt 5 H1
mup-4	K07D8.1	Atph 1	A	2
let-805	H19M22.2	Atph 1	C	9
GFP										1 up		2 down		3 mix		4 food problem
lec-2	F52H3.7	Atph 1	D	12					Dev	1			2			3			4			5			6			7			8			9			10			11			12
noah-2	F52B11.3	Atph 1	E	12					A	L4440			F54H5.4			VW02B12L.1			Y111B2G.a			T08B1.1			F12F6.6			ZK430.8			F52H3.7			F52B11.3			C18H7.3			C34G6.6			W08F4.6				legend
T05E7.1	T05E7.1	Atph 2	G	1																							2			2			2			2		1?	2		4	2					1	up
sec-23	Y113G7A.3	Atph 2	H	1										4			2										3																				2	down
pan-1	M88.6	Atph 2	B	6					B	R09A8.4			W04G3.8			C54D1.5			M88.6			Daf-16			T19A5.3			K07D8.1			H19M22.2			GFP			F52H3.7			F52B11.3			T05E7.1				3	up & down --> mix
cuti-1	ZC328.1	Atph 2	H	12																							2			2						4			2								4	starved or swimming
paf-1	W03G9.6	Atph 2	F	10																				2								2			4									2	2
sams-1	C49F5.1	Atph 2	H	10					C	Y113G7A.3			M88.6			ZC328.1			W03G9.6			C49F5.1			Y65B4BR.5			ZC581.1			T19A5.3			ZK1058.2			C45B2.7			Skn-1			F52B5.2
icd-2	Y65B4BR.5	Atph 2	G	6							4																4			2														2	2		K02D10.5
nekl-2	ZC581.1	Atph 2	G	7								1												2		2				2					1									4	2			1	1
T19A5.3	T19A5.3	Atph 2	C	10					D	H37A05.1			H19M22.2			Bli-3			Y87G2A.8			R12B2.5			K02D10.5			ZK1058.2			C02C6.1			F29G9.5			R10E11.8			T01H3.1			C56C10.3					1	1
pat-3	ZK1058.2	Atph 3	A	4																						1	1											1			1				4		ZK180.4
ptr-4	C45B2.7	Atph 3	A	6										3						1						1	1		2						1									4				1	1
Skn-1									E	ZK180.4			Y71H2B.10			T04C12.6			ZK1151.1			T25C8.2			F26E4.8			L4440			C47B2.3			F44F4.11			C36E8.5			K04H4.1			0					1	3
F52B5.2	F52B5.2	Atph 3	A	10							1	1														2?						2?			2?												F52B5.2
lpin-1	H37A05.1	Atph 3	C	9							1	3								3	2			2		2						2	2					2										2	2
let-805	H19M22.2	Age 2	B	2					F	0			Daf-2			0			0			Empty well			0			0			0			0			0			0			0					4	2
Bli-3															1?																																Col-120
gpi-1	Y87G2A.8	Age 2	H	9																																												2	2
mdt-15	R12B2.5	Age 3	F	4					G	0			0			0			0			0			0			0			0			Col-120			0			0			0					2
snap-29	K02D10.5	Age 4	E	2																															2	2											C47B2.3
pat-3	ZK1058.2	Age 5	B	12																															2													2?
dyn-1	C02C6.1	Age 5	A	3					H	0			0			0			Col-144			0			0			0			0			0			0			0			0					2	2
rpt-2	F29G9.5	Age 5	D	6
vha-1	R10E11.8	Age 6	B	2																2
vha-4	T01H3.1	Age 6	C	12
vps-32.1	C56C10.3	Age 6	D	9
sar-1	ZK180.4	Age 6	E	6
apb-1	Y71H2B.10	Age 6	F	6
act-1	T04C12.6	Age 7	H	11
vab-10	ZK1151.1	Age 7	H	3
act-5	T25C8.2	Age 8	A	3
tba-1	F26E4.8	Age 8	A	4
L4440
tba-2	C47B2.3	Age 8	A	5
tba-4	F44F4.11	Age 8	A	7
tbb-2	C36E8.5	Age 8	B	1
emb-9	K04H4.1	Age 8	B	11
Daf-2
Empty well
Col-120
Col-144

## Sheet: ANCraw
plate	1		1			2			3			4			5			6			7			8			9			10			11			12
	A		L4440			mup-4			atg-16.1			atg-9			pdi-3			atg-3			lgg-1			atg-7			bec-1			lgg-3			vps-15			unc-51					mup-4			let-805			lec-2
	B		atg-13			atg-4.1			vps-34			atg-10			atg-18			atg-2			atg-16.2			npr-8			GFP			nhr-49			let-363			dpy-13					nekl-2			T19A5.3			paf-1
	C		sym-1			zmp-1			col-2			dpy-18			fbl-1			col-121			col-13			dpy-7			let-805			col-98			daf-2			col-64					lpin-1			Bli-3
	D		col-54			col-35			Bli-3			col-73			F49E12.1			col-79			col-84			mlt-7			col-77			col-71			col-20			lec-2					col-73			nas-22			col-98
	E		sqt-2			spon-1			bli-1			col-33			col-116			col-129			L4440			col-120			apl-1			daf-7			col-131			noah-2					mig-6			epi-1			lam-2
	F		col-130			mec-5			col-154			col-149			nas-2			nas-22			col-152			col-142			col-155			col-141			col-148			nas-9					dpy-10			clec-182			tpst-1
	G		ZC178.2			col-43			mig-6			col-167			col-10			col-175			nas-4			asp-4			acn-1			pxn-2			zmp-2			nas-25
																																								Legend
	H		nas-27			dpy-10			noah-1			cpz-1			col-8			col-139			col-158			epi-1			zmp-4			lam-2			col-160			cht-1				no food
																																								development
																																								increased signal
																																								decreased signal
plate	2		1			2			3			4			5			6			7			8			9			10			11			12				mixed up/down
	A		L4440			nas-37			let-2			C17G10.1			chhy-1			F30H5.3			cpg-3			lpr-4			lon-1			cpg-4			dbl-1			egl-20
	B		wrt-1			mfap-1			adm-4			Y43C5A.2			lec-4			pan-1			pqn-84			lin-44			GFP			F26E4.7			K10D3.4			madd-4
	C		ctsa-1			nas-14			C18H7.1			col-126			nex-1			lec-10			F52E1.2			chil-10			F29G6.1			T19A5.3			daf-2			smp-1
	D		clec-121			clec-133			Bli-3			Y8A9A.2			clec-137			clec-142			clec-143			mpz-1			clec-65			plx-2			clec-148			B0393.5
	E		clec-156			dig-1			ZC84.1			ZC84.6			W05B2.2			try-3			L4440			clec-180			perl-1			clec-182			C53D6.7			F09E8.2
	F		clec-191			col-137			clec-194			clec-202			srp-2			clec-214			clec-217			C32E8.6			pgal-1			paf-1			pamn-1			elt-2
	G		T05E7.1			emc-2			alh-6			F07E5.9			C17A2.7			icd-2			nekl-2			lin-29			hlh-1			clr-1			flp-15			daf-16
	H		sec-23			prp-19			col-36			tmem-131			pat-4			spg-7			col-80			dpy-4			pha-4			sams-1			svh-5			cuti-1
plate	3		1			2			3			4			5			6			7			8			9			10			11			12
	A		L4440			vab-10			col-62			pat-3			emb-9			ptr-4			dpy-3			nipi-3			mom-4			F52B5.2			vrk-1			kgb-1
	B		kgb-2			hir-1			ddr-2			F09A5.2			nipi-4			skpo-3			nhr-247			zip-1			GFP			atf-8			ztf-2			blmp-1
	C		hda-1			lron-15			bed-3			dre-1			rack-1			flp-12			inx-13			moa-2			lpin-1			sol-1			daf-2			ptc-2
	D		ptc-3			crt-1			Bli-3			ttx-1			sdf-9			mltn-13			pix-1			daf-6			tli-1			Y19D2B.1			pqm-1			tbx-34
	E		elt-7			L4440			agmo-1			F13E9.10			tpst-1			pat-10			L4440			unc-23			unc-52			unc-112			T10H10.2			ogt-1
	F		oga-1			git-1			hse-5			sqv-4			ina-1			pat-4			xbp-1			sqv-6			hst-6			let-761			deb-1			sqv-7
	G		pxl-1			unc-95			hst-2			sqv-5			0			0			0			0			0			0			0			0
	H		0			0			0			0			0			0			0			0			0			0			0			0
[truncated: 6 more columns]

[truncated: 3 more sheets: MATraw, AGEraw, ALZraw]
